# Supplementary material for: Enhancement of electrocatalysis through magnetic field effects on mass transport
Source: Nat Commun. 2024 Apr 3;15:2867. doi: 10.1038/s41467-024-46980-8 (PMC10991325; doi:10.1038/s41467-024-46980-8)
Supplement: Supplementary file 11 — Source Data [file 41467_2024_46980_MOESM11_ESM.xlsx]

## Sheet: Fig. 2c
	B = 0.43 T	B = -0.43 T
Current (mA)	Angle (deg)	Angle (deg)
-0.5	-31.562	33.512
-1	-35.697	38.358
-5	-48.318	47.53

## Sheet: Fig. 2d
	Pt - OER	Pt - HER
Magnetic field (T)	Angle (deg)	Angle (deg)
0.43	27.619	-29.859
0.387	23.553	-28.507
0.344	18.644	-26.764
0.301	13.458	-22.724
0.258	13.885	-21.297
0.215	11.302	-19.011
0.172	9.185	-13.416
0.129	7.001	-11.004
0.086	7.016	-7.765
0.043	4.191	-5.013
0	0.027	0.988
-0.043	-3.553	5.082
-0.086	-6.818	11.264
-0.129	-8.344	15.48
-0.172	-13.945	19.924
-0.215	-18.294	23.047
-0.258	-20.394	25.859
-0.301	-21.519	26.553
-0.344	-20.583	29.815
-0.387	-23.613	30.87
-0.43	-22.485	34.072

## Sheet: Fig. 3b
Current at WE (mA)	Angle (deg)
0	0
1	5
5	10
25	30

## Sheet: Fig. 5a
Right side of WE
Time (s)	0	2	4	6	8	10	12	14	16	18	20	22	24	26	28	30	32	34	36	38	40	42	44	46	48	50	52	54	56	58	60	62	64	66	68	70	72	74	76	78	80	82	84	86	88	90	92	94	96
Distance to the electrode (m)	luma	luma	luma	luma	luma	luma	luma	luma	luma	luma	luma	luma	luma	luma	luma	luma	luma	luma	luma	luma	luma	luma	luma	luma	luma	luma	luma	luma	luma	luma	luma	luma	luma	luma	luma	luma	luma	luma	luma	luma	luma	luma	luma	luma	luma	luma	luma	luma	luma
0.000329	239	216	184	164	154	148	146	143	142	141	141	141	140	140	140	141	140	138	138	139	139	138	137	138	139	137	137	138	135	137	135	137	136	136	135	135	134	136	135	135	134	134	134	134	134	134	133	134	134
0.000357	240	220	190	167	155	148	146	142	141	141	141	140	139	139	139	139	138	137	138	138	137	136	136	137	138	136	135	137	135	136	134	136	135	134	134	134	133	135	134	135	133	133	133	133	133	133	133	133	133
0.000386	240	223	200	176	163	155	149	147	144	142	142	142	140	140	140	139	138	138	138	138	136	136	137	137	137	136	135	137	135	136	134	135	136	134	134	134	134	135	135	134	133	134	133	133	134	134	133	133	133
0.000414	241	228	209	185	169	158	153	149	146	144	143	143	141	141	141	140	138	139	139	139	137	137	137	138	138	138	136	137	136	136	135	136	136	135	135	135	135	135	136	135	134	136	134	134	134	134	133	133	134
0.000443	243	232	218	197	180	166	159	153	150	149	146	144	144	143	142	142	139	141	142	140	139	138	138	139	139	139	138	138	138	139	137	137	138	137	137	136	137	138	138	136	136	137	136	136	136	136	134	135	135
0.000471	243	235	222	204	186	169	161	155	152	149	147	145	145	144	143	143	140	142	143	141	140	140	139	140	140	139	138	139	139	139	138	137	139	138	138	138	137	138	138	136	137	138	137	137	137	137	135	136	136
0.0005	244	237	227	214	196	180	167	159	154	153	150	147	146	145	145	145	142	143	142	142	141	140	140	141	140	139	139	140	138	139	138	137	138	138	138	139	138	139	138	137	138	138	137	137	137	138	137	137	136
0.000529	244	240	231	219	206	188	172	162	157	155	150	149	147	147	146	145	143	144	142	142	143	141	140	141	140	140	139	140	139	140	139	139	139	139	139	139	139	139	138	137	138	138	137	138	138	138	137	138	137
0.000557	245	242	235	226	212	197	182	170	163	159	153	151	150	149	146	146	144	145	143	143	143	141	142	142	141	141	140	140	141	140	139	139	140	139	139	139	139	139	139	138	139	139	137	138	138	139	138	139	138
0.000586	246	244	238	230	218	204	187	173	164	160	154	152	151	149	147	147	145	146	144	144	143	142	143	142	142	142	141	141	142	141	140	140	140	140	140	140	140	140	140	138	139	139	138	138	139	140	139	139	138
0.000614	246	245	241	233	223	212	196	183	172	166	159	154	152	150	148	149	147	146	145	146	145	144	144	144	143	142	142	141	142	142	141	142	141	140	141	141	140	140	140	139	141	140	139	140	140	140	140	139	139
0.000643	246	246	243	235	228	216	202	188	176	168	161	157	154	152	150	150	148	147	146	146	145	145	144	145	143	143	142	142	142	143	141	142	141	141	142	141	141	141	141	140	141	140	139	140	140	140	140	140	140
0.000671	247	245	245	240	232	223	213	200	186	176	168	162	157	155	153	151	149	149	147	148	147	145	145	145	145	144	144	142	144	144	142	143	143	141	141	142	141	142	142	141	141	141	141	140	142	141	141	140	141
0.0007	247	246	245	242	236	229	218	205	191	180	170	165	159	157	153	152	150	150	148	148	146	146	146	145	145	144	144	143	144	143	142	143	144	142	142	142	141	142	142	141	142	142	141	141	142	140	141	141	141
0.000729	247	247	246	243	239	232	224	215	200	190	181	171	166	162	159	156	154	153	150	150	148	149	148	148	147	145	145	144	145	145	144	145	144	144	144	143	143	142	143	142	141	142	143	141	142	142	143	141	141
0.000757	247	248	246	244	241	235	227	219	206	195	184	175	169	163	159	156	155	154	151	151	149	149	149	148	148	145	147	144	145	145	144	145	145	144	144	144	143	142	143	142	142	142	143	142	142	142	143	142	141
0.000786	247	247	247	245	243	238	230	223	213	204	194	183	176	170	164	159	158	157	153	153	150	150	150	149	149	146	147	146	147	145	145	145	145	145	145	144	143	144	144	143	143	143	143	142	143	143	143	142	142
0.000814	248	247	248	247	245	240	234	229	219	210	199	188	180	173	167	162	161	158	156	154	151	151	151	150	151	148	148	147	147	146	146	146	146	146	145	145	144	143	144	144	143	143	144	143	143	143	144	143	142
0.000843	248	248	248	247	246	243	237	233	224	215	207	196	187	180	173	167	164	161	158	156	152	153	153	152	151	148	149	148	148	146	146	146	147	146	147	145	144	145	144	144	144	143	144	143	143	143	144	143	143
0.000871	249	248	248	247	247	244	240	236	228	218	211	200	191	183	176	170	167	162	160	157	154	154	154	153	151	149	149	148	149	147	146	147	147	146	146	146	144	146	145	144	143	143	144	143	143	143	144	143	142
0.0009	249	247	248	246	247	245	241	239	231	224	217	208	198	190	182	175	170	166	162	158	155	155	154	153	152	149	149	149	149	147	146	147	147	146	146	146	144	145	145	145	144	143	145	144	144	143	145	144	143
0.000929	249	247	248	246	247	246	242	240	233	227	219	211	201	193	184	176	171	167	163	160	156	155	154	154	152	149	150	149	149	148	146	147	147	146	146	146	144	145	146	145	145	143	145	144	144	143	146	144	143
0.000957	248	249	248	247	247	248	246	242	238	232	226	220	213	205	195	188	180	175	171	164	163	160	158	157	156	153	154	152	150	151	149	149	149	148	148	148	146	147	146	146	146	145	145	145	144	145	146	145	145
0.000986	248	248	248	248	247	248	246	243	239	233	228	223	216	209	200	191	184	177	173	166	163	161	159	158	157	155	154	152	151	151	150	148	149	148	148	148	147	147	146	147	147	145	146	145	144	145	146	145	145
0.00101	249	249	248	249	248	248	246	244	242	237	232	227	221	214	207	198	192	184	179	172	168	164	162	160	157	156	156	153	153	151	150	151	150	149	149	148	147	147	147	147	147	145	147	146	145	146	146	145	145
0.00104	249	249	248	249	248	248	247	245	243	240	236	231	225	217	211	203	195	186	181	174	170	166	163	161	159	158	156	155	153	152	152	151	151	150	149	149	148	148	148	148	148	146	147	146	146	147	147	146	146
0.00107	249	249	249	250	248	249	247	246	245	242	237	233	228	223	216	209	202	194	188	180	176	172	168	163	161	160	158	157	155	154	153	152	152	150	149	151	149	149	149	149	149	147	148	147	146	147	146	147	146
0.0011	250	249	248	250	247	249	248	247	246	243	240	236	231	226	219	213	206	197	191	184	179	175	169	165	164	161	159	158	157	155	155	153	153	151	150	151	150	150	149	149	150	148	149	148	147	148	147	148	147
0.00113	250	249	249	250	248	249	248	247	247	244	242	238	234	231	224	218	213	206	200	194	188	181	177	170	166	165	162	159	159	157	156	155	155	153	153	153	150	150	150	151	150	148	150	149	148	148	148	148	148
0.00116	250	249	248	249	247	249	248	248	247	243	244	240	237	234	227	221	217	209	204	197	190	183	179	172	167	167	164	160	160	159	156	155	156	153	154	154	151	151	151	151	150	150	151	150	149	149	148	149	148
0.00119	249	249	249	248	248	248	249	248	248	247	244	243	239	235	232	228	223	215	210	205	198	191	187	181	177	172	169	166	164	162	161	159	158	156	156	155	154	154	152	154	151	153	153	151	150	152	149	151	150
0.00121	249	249	249	248	248	248	248	248	247	247	246	243	240	238	233	229	225	218	212	208	201	195	189	184	179	174	171	168	165	164	162	159	160	156	157	155	155	155	153	154	153	153	153	151	151	152	150	151	151
0.00124	249	249	249	248	248	248	248	248	247	247	246	245	242	239	236	232	227	222	216	212	206	202	195	190	185	182	177	174	171	168	164	164	162	159	159	158	156	156	154	155	155	154	154	152	153	152	152	152	152
0.00127	249	249	249	248	248	248	248	248	247	247	247	245	244	241	238	235	230	226	221	218	211	207	199	194	189	184	180	176	173	169	167	165	163	161	160	159	157	157	155	156	156	155	156	153	154	153	154	153	153
0.0013	249	248	249	247	248	247	248	247	247	247	247	245	245	244	240	238	234	230	225	222	215	212	206	201	195	191	186	181	178	174	171	168	166	164	163	160	159	160	158	158	157	156	157	154	155	154	156	154	153
0.00133	249	248	248	247	247	248	247	247	246	247	247	246	245	244	242	240	236	233	228	225	218	215	210	204	199	193	189	184	180	176	174	170	168	167	164	161	160	161	159	160	158	156	158	155	156	154	157	154	154
0.00136	249	247	248	247	247	247	247	247	246	246	246	246	245	244	243	241	238	235	231	228	223	219	214	211	205	199	195	189	185	181	177	175	170	168	166	164	162	163	161	161	160	159	158	157	157	155	158	156	155
0.00139	249	247	248	247	247	247	247	247	245	246	246	246	245	244	243	241	239	237	232	229	226	221	216	214	207	202	197	192	188	183	178	175	171	170	167	164	162	163	162	162	161	159	160	158	159	156	160	156	155
0.00141	247	248	246	247	246	246	246	245	247	246	246	245	246	246	244	244	242	239	234	232	229	226	221	219	213	209	205	198	195	190	186	183	177	177	173	170	170	169	166	167	164	162	164	163	161	161	160	158	160
0.00144	247	247	247	247	246	247	246	246	247	245	245	245	246	245	244	244	243	239	235	232	230	227	224	220	215	211	208	202	197	194	189	185	181	179	176	171	171	170	167	167	165	163	164	163	161	161	161	160	160
0.00147	246	246	245	247	244	246	246	245	245	245	245	246	246	245	244	244	243	240	237	235	232	229	226	222	218	215	212	207	202	199	192	190	186	183	179	176	173	173	169	170	168	166	165	165	163	163	163	161	161
0.0015	246	246	245	246	245	246	245	245	244	244	244	245	245	244	244	244	243	241	239	237	235	231	230	225	222	218	215	211	205	203	196	193	189	186	181	178	177	174	172	171	169	167	167	166	164	164	164	162	163
0.00153	246	246	245	246	244	245	245	245	245	244	244	244	245	244	244	244	243	242	240	238	236	234	232	228	225	221	218	214	210	206	201	197	193	190	187	183	182	181	177	176	173	170	171	170	169	169	167	165	166
0.00156	246	245	244	246	244	245	244	244	245	244	244	245	245	243	245	244	243	243	241	239	239	236	234	230	228	224	220	217	214	209	206	201	197	195	190	187	186	183	180	178	176	173	174	172	171	171	169	168	170
0.00159	246	247	245	246	246	245	244	244	245	244	245	245	246	244	244	244	244	243	242	240	239	237	236	233	231	227	226	221	219	213	210	207	203	200	198	193	191	189	184	182	182	178	179	178	175	176	172	172	173
0.00161	246	247	245	246	246	245	243	244	245	244	245	245	246	245	245	244	244	243	242	241	240	238	237	234	231	229	227	223	220	216	213	209	207	204	200	196	194	190	186	184	183	181	180	179	177	177	174	175	174
0.00164	246	247	246	246	247	246	246	245	246	246	244	244	245	246	245	245	244	244	243	243	241	240	239	238	237	233	231	228	223	222	219	215	212	208	204	201	199	196	194	191	190	186	186	185	184	182	179	180	180
0.00167	247	247	247	247	247	247	246	245	247	247	245	245	246	245	245	245	244	245	244	245	242	242	240	239	237	235	231	229	226	224	220	218	215	211	208	203	202	199	197	193	193	189	188	187	185	185	182	183	182
0.0017	247	247	247	247	247	247	246	247	247	247	245	246	246	247	247	245	246	245	244	245	244	243	241	242	239	238	235	233	230	227	224	222	218	216	213	208	207	203	201	197	196	195	192	192	190	188	187	186	185
0.00173	248	247	248	248	248	248	247	247	247	248	245	247	247	247	246	246	246	246	246	246	245	244	243	244	240	240	237	235	232	231	228	224	222	219	217	213	211	208	205	201	200	198	196	196	194	193	190	190	188
0.00176	248	248	248	249	247	248	247	246	248	248	246	247	247	245	246	246	246	248	246	246	245	245	246	244	242	243	240	238	236	233	232	229	227	223	220	216	215	212	209	206	204	201	200	198	198	197	195	193	192
0.00179	249	248	249	249	248	249	248	248	248	249	248	248	247	248	247	247	247	247	247	246	246	246	247	245	243	244	243	240	239	236	236	231	229	226	223	219	217	215	212	211	208	203	204	202	202	200	198	196	195
0.00181	249	248	249	249	249	249	248	248	248	248	247	248	247	248	247	247	247	247	247	247	246	246	246	245	244	245	242	242	239	238	237	234	232	229	225	224	221	218	216	214	211	208	208	206	204	202	200	200	198
0.00184	250	248	249	249	248	249	248	249	247	249	247	249	248	249	247	247	248	246	248	247	247	246	246	245	244	244	244	243	241	239	238	236	233	230	228	225	223	220	217	217	212	211	209	208	205	202	202	201	199
0.00187	250	248	249	248	249	248	249	248	249	249	248	248	246	248	247	247	246	247	247	248	249	248	247	247	245	245	246	244	242	242	240	237	236	234	231	230	226	224	223	220	218	215	215	213	211	209	208	208	207
0.0019	250	248	249	249	248	247	249	248	249	249	248	248	247	248	247	247	246	247	247	248	249	247	247	246	246	246	245	244	243	243	241	239	237	235	233	231	228	226	224	221	219	218	216	214	212	211	210	209	208
0.00193	249	248	249	248	248	248	249	247	249	250	248	248	247	248	246	248	247	247	247	248	248	247	247	247	246	247	246	245	244	243	242	240	239	237	235	233	231	229	226	224	222	220	217	216	214	214	213	211	210
0.00196	249	248	249	248	248	248	248	248	249	249	248	248	248	248	247	248	246	248	247	248	247	246	246	247	246	247	246	245	245	244	243	242	240	239	237	236	233	231	229	226	223	223	220	219	218	216	214	213	212
0.00199	249	247	248	248	248	249	248	249	248	249	248	248	248	248	247	249	247	248	248	248	247	247	247	248	246	247	246	247	246	246	244	244	243	241	240	238	236	233	232	229	226	225	224	223	220	218	217	216	215
0.00201	249	248	249	248	248	249	248	248	249	249	248	248	248	248	248	249	247	247	248	247	247	247	247	248	247	248	246	247	247	246	245	245	244	242	241	240	238	236	234	231	229	228	227	225	223	220	220	219	217
0.00204	248	249	249	248	249	249	248	248	249	248	248	248	248	248	248	249	247	247	248	248	247	247	247	248	247	248	247	248	246	247	246	245	244	243	242	241	239	237	235	233	232	231	229	226	226	223	222	220	220
0.00207	248	249	249	248	249	248	248	249	249	248	249	248	249	247	248	248	247	247	248	247	248	247	247	248	247	248	248	248	246	247	247	245	244	243	242	242	240	238	236	234	234	232	231	228	227	224	224	222	220
0.0021	250	249	249	249	250	249	249	248	249	248	248	248	248	249	248	248	248	248	248	249	248	248	248	248	248	248	248	248	248	247	248	245	246	246	245	245	242	242	240	238	237	236	235	231	230	229	227	226	224
0.00213	250	249	249	250	250	249	249	248	249	248	248	248	248	248	248	248	248	248	248	249	248	248	248	248	248	248	248	248	247	248	247	246	246	246	246	245	243	243	241	239	237	238	236	233	233	230	228	227	226
0.00216	250	249	249	250	250	249	249	248	250	248	249	249	248	249	249	248	248	248	248	249	249	248	248	248	248	249	249	248	247	248	248	246	246	247	247	246	244	244	242	241	239	239	237	234	233	231	230	230	227
0.00219	250	249	249	250	250	249	249	248	250	249	249	248	248	249	249	249	248	249	248	248	249	248	248	248	248	249	249	248	247	248	248	247	247	247	246	246	245	245	244	242	241	241	239	237	236	234	232	232	230
0.00221	250	249	249	250	250	249	248	248	250	249	249	249	248	249	249	249	248	249	249	248	249	248	249	249	248	248	249	248	248	248	248	247	246	247	246	246	246	245	245	245	242	243	241	240	238	236	235	234	233
0.00224	250	250	249	250	249	249	248	249	249	249	248	248	249	248	249	249	249	249	249	249	249	248	249	249	248	248	249	248	247	248	248	246	246	248	247	247	247	246	247	245	244	244	242	240	239	238	237	236	234
0.00227	250	250	250	250	249	250	248	249	251	249	249	249	249	249	249	249	249	249	249	248	249	248	249	249	248	248	249	248	248	248	248	247	247	248	247	247	247	247	246	245	244	244	242	242	240	239	238	238	236
0.0023	250	250	249	250	249	250	248	249	250	249	249	249	249	248	249	249	249	248	249	248	249	248	249	249	248	248	248	248	248	248	248	246	247	248	246	247	247	247	247	245	245	245	243	242	241	241	239	239	237
0.00233	251	250	249	250	250	250	249	250	249	249	249	248	249	249	249	248	248	249	249	249	249	249	249	249	248	247	248	248	249	249	248	249	248	249	247	247	248	247	246	246	246	246	246	245	243	243	242	239	239
0.00236	251	250	249	250	250	250	249	250	250	249	250	249	249	249	249	249	249	249	249	249	249	249	249	249	248	248	248	248	249	249	248	249	248	249	247	248	248	248	247	247	246	247	246	245	243	244	243	240	240
0.00239	251	250	250	250	250	250	249	249	250	249	249	249	249	249	249	249	249	249	249	249	249	249	250	248	249	248	248	248	249	248	248	249	248	248	248	248	248	248	247	247	247	247	246	246	244	244	244	242	241
0.00241	251	251	250	251	250	250	249	250	250	249	250	249	249	249	249	250	250	249	249	249	249	249	250	249	249	249	248	248	250	249	248	249	248	248	248	248	249	248	247	248	248	248	247	246	246	245	245	243	242
0.00244	252	251	250	251	250	251	250	250	250	250	250	250	249	250	250	250	250	249	249	250	249	250	250	250	249	249	248	249	249	249	249	249	249	249	248	248	249	249	248	248	249	248	248	248	246	246	246	244	243
0.00247	252	251	251	251	250	251	250	249	250	250	250	250	249	250	250	250	250	250	250	250	249	250	250	250	249	250	249	249	250	249	249	250	249	249	249	249	249	248	249	248	250	249	248	248	247	247	247	245	244
0.0025	252	251	251	251	251	251	250	251	251	250	250	250	250	250	250	250	250	250	250	250	250	250	250	250	250	250	249	249	249	250	249	249	249	249	248	249	249	248	249	248	249	249	248	248	248	248	248	246	245
0.00253	252	251	251	252	251	251	250	250	251	250	250	251	250	250	250	250	250	250	250	250	250	250	250	250	250	250	249	249	250	250	249	249	249	250	248	249	249	248	249	248	249	249	248	248	248	248	249	247	245
0.00256	252	250	251	251	251	251	250	251	251	251	251	250	250	251	251	251	250	251	250	250	250	249	250	251	249	250	250	250	249	251	250	249	249	251	250	249	249	249	249	249	249	249	249	249	249	249	248	246	248
0.00259	252	251	251	251	250	251	250	251	251	251	251	250	251	251	251	251	250	251	250	250	250	249	250	250	249	251	250	250	250	251	250	249	250	250	250	250	249	250	249	250	249	249	249	249	249	249	248	247	248
0.00261	252	250	251	251	251	251	250	251	251	251	251	250	251	250	250	251	251	250	250	250	249	250	250	250	250	250	251	250	249	250	250	250	249	250	249	249	249	249	250	250	249	250	249	249	249	249	248	249	248
0.00264	252	251	251	251	251	251	250	251	251	251	251	250	251	250	250	251	250	250	250	251	249	250	250	250	250	250	250	250	249	249	250	250	250	249	249	249	249	250	250	250	249	250	249	249	250	249	248	248	248
0.00267	252	251	251	251	251	251	250	251	251	250	251	250	251	250	251	251	250	250	250	250	250	250	249	250	250	250	250	250	250	249	249	250	250	249	249	249	249	250	250	249	249	250	249	249	249	249	249	249	248
0.0027	252	251	251	251	251	251	250	251	251	250	251	250	251	250	250	251	250	250	250	250	249	250	250	250	250	250	250	250	249	249	250	249	249	249	249	249	249	249	249	249	249	249	249	249	249	249	248	248	248
0.00273	252	250	251	251	251	251	250	250	251	250	251	249	251	250	249	251	250	250	250	250	249	250	249	249	249	250	249	250	249	249	250	249	249	250	249	249	249	248	249	249	249	249	249	248	248	249	249	248	248
0.00276	252	251	251	251	250	251	250	250	250	250	250	249	250	250	249	251	249	250	250	249	249	250	250	249	249	249	249	250	249	249	250	248	248	250	249	249	249	248	249	249	249	249	249	248	248	249	248	247	248
0.00279	251	251	250	250	251	249	248	249	250	250	250	250	249	249	250	250	251	250	249	249	248	249	249	250	249	249	249	248	249	248	248	250	249	249	248	248	249	248	248	247	248	248	249	248	248	249	249	248	247
0.00281	251	251	250	250	250	250	248	250	250	250	249	250	249	249	250	250	250	250	250	249	248	249	248	250	250	249	248	248	248	248	248	249	249	249	248	248	248	248	247	247	247	248	249	248	247	249	249	248	247
0.00284	250	250	249	250	250	250	248	250	250	249	249	250	249	249	249	249	250	249	250	249	248	249	249	249	249	249	248	249	249	248	248	249	249	249	248	249	248	248	248	247	247	248	248	248	247	249	248	248	247
0.00287	250	251	249	250	250	250	248	249	249	249	248	249	249	249	249	249	249	249	250	249	248	249	248	249	249	249	248	248	249	248	248	249	248	248	248	248	248	248	248	247	247	248	248	247	247	248	248	247	247
0.0029	250	250	249	250	250	250	248	249	250	249	248	249	248	249	249	249	248	248	250	248	247	249	248	249	249	248	248	248	248	249	248	248	248	248	247	248	248	248	247	246	246	248	247	248	247	248	248	246	247
0.00293	250	250	249	250	249	249	248	248	249	249	248	249	248	248	248	248	248	248	249	248	247	248	248	248	249	248	248	247	248	247	247	248	247	247	247	248	247	247	248	246	245	248	247	246	247	247	247	247	246
0.00296	251	250	249	250	249	249	248	249	249	248	248	249	248	248	248	248	248	248	248	248	247	248	246	248	248	248	248	247	248	248	248	248	247	247	247	247	248	246	248	246	247	248	247	246	248	247	247	247	246
0.00299	251	249	249	250	248	249	248	250	249	248	248	248	248	248	248	248	248	248	248	248	247	248	247	248	247	247	247	247	248	247	247	247	247	247	247	247	247	247	247	246	247	248	247	246	247	247	246	247	245
0.00301	249	249	249	249	248	248	247	249	249	248	247	248	247	247	249	247	248	247	247	247	245	246	247	246	248	247	246	246	247	246	246	247	247	246	246	246	246	246	245	246	246	247	245	246	246	245	246	246	245
0.00304	249	248	249	249	248	248	247	248	248	248	248	248	246	248	248	247	248	247	247	247	245	246	246	246	248	247	246	246	246	246	246	247	247	245	246	246	246	247	245	246	246	246	245	245	246	245	245	246	245
0.00307	249	248	248	249	248	248	247	247	248	247	246	247	246	246	248	247	247	247	247	246	245	246	246	246	247	247	246	246	246	246	246	246	246	246	246	245	246	246	246	245	245	246	245	246	245	245	245	245	245
0.0031	249	248	247	248	248	248	247	248	248	246	246	247	246	247	247	247	246	247	247	246	246	246	245	246	247	246	246	246	245	246	246	246	245	245	245	245	246	246	245	245	246	245	245	245	246	245	245	244	244
0.00313	249	247	247	248	248	247	247	247	247	246	246	247	246	247	247	247	247	247	247	245	245	246	246	245	246	246	245	246	246	246	245	246	244	246	245	245	246	246	245	245	245	244	245	245	245	245	246	245	244
0.00316	248	247	246	247	248	247	247	247	247	246	246	247	246	247	247	247	246	247	247	245	245	246	245	245	246	245	245	245	245	246	245	246	245	245	246	245	245	244	245	245	244	245	245	244	245	245	245	244	244
0.00319	249	247	248	247	247	248	247	247	247	246	247	247	247	246	247	247	246	247	247	246	245	245	246	245	246	245	245	245	244	246	246	246	244	246	246	246	245	245	245	244	245	244	245	245	246	245	246	245	244
0.00321	249	247	247	246	248	247	247	247	247	246	247	247	247	247	246	247	246	247	246	246	245	245	245	246	245	245	245	245	244	246	246	245	245	245	246	246	245	245	246	244	245	244	245	244	246	245	245	244	244
0.00324	247	247	246	247	246	247	246	247	246	247	246	246	246	247	244	247	246	244	246	246	245	245	245	245	245	245	246	245	245	245	244	245	245	245	245	245	245	244	245	244	245	243	244	244	244	244	244	245	244
0.00327	247	247	246	247	245	247	246	247	246	247	245	246	246	247	245	246	245	244	245	245	244	246	245	245	245	245	245	245	245	245	244	244	245	245	245	245	245	245	246	244	245	243	244	244	244	244	245	245	244
0.0033	247	248	247	247	246	246	246	247	246	246	246	246	246	246	246	247	246	245	245	245	244	245	245	245	245	245	246	245	245	245	244	244	244	245	245	244	245	245	245	245	245	244	244	244	243	244	243	245	244
0.00333	246	248	247	247	247	246	246	247	246	246	246	246	246	246	246	246	246	245	245	245	245	245	246	245	245	245	244	245	245	245	244	244	245	245	245	244	245	246	245	245	244	245	244	245	244	244	244	245	244
0.00336	247	247	247	247	246	246	246	246	246	246	246	246	246	245	246	246	245	245	246	245	245	245	246	245	245	245	245	245	245	245	244	245	244	246	244	244	245	245	245	245	244	244	245	244	245	243	244	245	244
0.00339	247	247	248	246	246	246	246	247	246	246	246	246	246	246	245	246	245	246	245	245	245	245	246	245	245	245	245	246	245	245	245	244	244	246	244	243	244	245	244	245	244	244	245	245	245	243	244	245	244
0.00341	247	246	248	246	248	246	246	247	247	246	247	246	246	246	246	246	246	246	246	246	245	246	246	245	245	245	245	246	246	245	245	245	244	246	244	244	245	244	244	246	244	245	245	245	245	243	245	244	243
0.00344	247	247	248	246	247	246	246	247	247	246	246	246	246	246	246	245	246	246	245	246	245	246	246	245	245	244	245	246	246	245	245	244	244	246	245	244	244	244	244	246	244	245	245	245	245	243	245	244	243
0.00347	247	248	246	247	246	246	246	247	246	247	246	246	246	246	246	245	245	245	246	245	245	246	245	246	245	245	244	245	245	244	244	245	244	244	245	244	244	245	245	244	244	245	244	244	243	244	244	245	244
0.0035	247	247	246	247	246	246	246	247	246	247	246	246	246	246	245	245	245	245	246	245	245	245	245	245	245	245	244	245	245	244	245	245	245	245	245	244	244	245	244	244	243	244	244	244	244	244	244	244	244
0.00353	247	247	246	247	246	246	247	246	246	246	246	246	246	246	246	246	245	245	246	245	245	246	245	245	246	245	245	245	245	244	244	245	245	245	245	244	245	245	244	244	244	244	244	245	243	245	244	244	244
0.00356	247	247	247	247	247	246	247	246	247	246	246	246	246	246	246	246	246	245	246	246	245	246	245	245	246	245	245	245	245	245	244	244	245	245	245	245	245	245	244	245	244	244	245	245	244	245	244	244	245
0.00359	247	247	246	247	247	246	247	247	246	246	247	246	246	246	246	246	246	245	246	246	246	247	245	245	246	245	244	246	246	245	244	244	246	244	245	245	245	246	244	245	244	244	245	244	244	245	244	244	245
0.00361	247	247	247	247	247	247	247	248	246	246	247	246	247	247	247	246	246	245	247	246	246	247	246	246	246	245	245	246	246	245	245	245	245	245	245	245	245	245	245	245	245	244	245	245	244	245	245	244	245
0.00364	248	248	247	247	248	247	247	247	247	247	246	247	247	247	246	246	246	246	247	246	246	247	246	246	246	245	245	246	245	245	245	246	245	244	245	245	245	246	245	245	244	244	246	245	244	245	245	244	245
0.00367	248	248	247	247	249	248	247	248	248	247	247	247	247	247	247	246	246	246	247	246	246	247	246	246	246	246	245	246	245	246	245	245	245	245	244	245	245	246	245	245	245	244	246	245	244	245	245	244	245
0.0037	248	247	247	247	247	247	248	247	247	248	247	247	246	247	246	246	244	246	245	246	246	246	245	245	246	245	245	246	245	245	245	245	246	245	245	244	246	244	246	244	245	245	244	245	245	245	244	244	247
0.00373	248	248	248	248	247	248	248	247	247	248	247	247	247	247	246	246	245	246	245	246	247	246	245	246	246	246	246	246	245	246	246	245	246	246	246	245	246	245	246	245	246	246	245	246	245	246	246	244	247
0.00376	249	248	247	248	247	247	248	248	247	248	247	248	247	247	246	246	246	246	246	247	246	247	246	246	246	245	246	246	246	246	246	246	246	246	246	246	247	245	246	245	246	245	245	245	246	246	245	244	247
0.00379	249	248	248	248	248	248	248	249	248	248	247	248	247	247	247	247	247	247	246	247	247	247	247	247	247	246	247	247	247	247	247	246	247	247	247	247	247	247	246	246	247	247	247	246	246	247	246	245	247
0.00381	249	249	249	249	248	248	248	249	249	249	248	248	247	248	247	248	247	247	247	248	247	248	248	247	247	247	247	247	248	247	247	247	247	247	247	247	247	248	247	246	248	247	247	247	247	248	247	246	247
0.00384	249	250	250	250	249	249	249	250	250	249	248	249	248	249	248	248	249	248	247	250	248	249	248	248	248	249	248	248	248	248	248	249	248	248	248	248	248	248	248	247	248	248	249	248	248	248	248	246	248
0.00387	250	249	250	250	250	249	250	249	250	249	248	250	248	250	249	249	248	249	248	250	249	249	249	249	249	248	248	248	249	249	248	248	249	248	248	248	248	249	248	247	248	248	249	248	248	249	248	247	248
0.0039	250	250	251	250	251	250	250	250	250	250	249	249	249	250	249	249	249	249	248	250	250	249	249	248	249	249	249	249	249	250	249	248	249	249	249	249	248	249	249	248	248	250	250	249	249	248	249	247	248
0.00393	250	250	250	251	249	250	250	249	249	251	250	249	250	249	249	250	249	249	248	249	250	250	249	250	250	249	249	249	249	250	248	248	249	250	249	249	249	249	249	248	249	249	248	249	248	249	249	247	249
0.00396	250	250	250	251	250	250	250	250	249	251	250	249	250	249	249	250	249	249	248	249	249	250	249	250	250	249	249	249	249	250	248	249	249	250	249	249	249	249	249	249	249	249	248	249	248	248	249	249	249
0.00399	250	251	250	251	251	250	250	250	250	250	251	249	249	249	248	250	249	249	248	249	250	250	249	249	250	248	249	250	250	249	249	249	250	249	248	249	249	249	249	249	249	249	248	249	247	248	249	250	249
0.00401	251	251	250	251	251	250	250	250	250	250	250	249	249	249	248	250	249	249	249	249	249	250	249	250	250	249	249	249	249	249	249	249	249	250	248	249	249	249	249	249	249	249	248	250	248	247	249	249	249
0.00404	251	251	250	251	250	250	250	250	250	250	250	250	250	249	249	250	250	249	249	249	249	249	249	250	249	249	249	250	250	250	249	249	249	250	249	249	249	249	249	249	249	249	248	249	248	247	248	249	249
0.00407	251	251	250	251	250	250	250	250	250	250	250	250	249	249	249	249	249	250	249	249	249	249	249	250	249	250	249	250	249	250	249	249	250	250	250	249	250	249	249	249	249	249	248	249	248	247	248	249	249
0.0041	251	250	250	251	251	250	250	250	250	250	250	250	249	249	249	249	249	250	249	249	249	249	250	249	249	249	249	250	250	249	249	248	249	250	249	249	249	248	249	249	249	249	248	249	248	248	248	250	249
0.00413	251	250	250	251	251	250	250	251	250	250	250	250	249	249	250	249	249	250	250	249	249	249	249	249	249	249	250	250	250	249	249	250	249	250	249	249	249	249	249	250	249	249	248	250	248	248	249	250	249
0.00416	252	251	250	250	249	250	249	250	250	250	250	249	251	250	251	249	249	250	249	250	249	250	249	250	249	249	250	249	249	250	249	250	249	248	249	249	249	249	250	248	248	248	248	247	248	248	248	248	248
0.00419	251	251	250	250	249	250	249	250	250	250	250	250	250	249	250	250	249	250	249	249	249	250	249	250	250	249	250	248	249	249	249	249	249	248	249	249	249	249	250	248	247	248	249	247	248	248	248	248	248
0.00421	252	251	250	250	250	251	250	250	250	250	250	250	251	250	250	250	249	250	249	250	249	250	249	250	250	250	250	249	250	249	249	249	250	249	250	249	249	249	250	249	248	248	249	248	249	249	249	249	249
0.00424	251	251	250	250	250	251	250	250	250	250	251	251	250	250	250	250	250	250	250	250	249	250	250	250	250	249	250	249	250	249	249	250	250	249	249	249	249	249	249	249	248	248	249	248	249	249	249	249	249
0.00427	251	251	250	250	250	251	250	250	251	250	250	250	250	251	250	250	250	250	250	250	249	251	250	250	251	250	250	249	250	249	249	249	249	249	249	249	249	249	249	249	249	248	249	249	249	249	249	249	249
0.0043	251	251	250	250	250	251	250	251	251	250	250	250	250	250	249	250	249	250	250	250	249	251	250	250	250	249	248	249	250	249	248	249	249	249	249	249	249	249	249	249	249	249	249	249	248	248	249	249	249
0.00433	251	251	250	251	250	250	250	250	251	250	251	250	250	250	250	250	249	250	250	250	248	251	250	249	250	249	249	249	249	250	248	249	249	249	249	249	250	249	249	249	249	248	248	248	249	248	248	249	249
0.00436	251	250	250	251	249	250	250	250	251	250	251	250	250	249	250	250	249	250	251	249	248	251	249	249	250	249	249	248	248	249	248	249	248	249	249	249	250	248	248	249	248	248	248	249	248	247	249	249	249
0.00439	251	251	250	250	250	251	250	250	251	249	250	249	249	250	250	249	249	248	249	250	249	250	250	249	248	249	249	248	249	248	248	248	249	248	248	249	248	249	248	248	249	249	249	249	249	248	249	248	248
0.00441	251	250	250	250	250	250	250	249	251	250	251	250	249	250	249	249	248	249	249	249	249	250	248	249	248	249	249	248	248	249	248	248	249	248	249	248	248	249	248	248	248	248	248	248	249	248	248	248	248
0.00444	251	249	249	250	249	250	250	250	251	250	250	249	249	250	250	249	248	249	249	249	248	250	249	249	248	248	249	248	248	248	248	247	248	248	249	249	248	249	249	248	248	248	248	249	248	248	248	248	248
0.00447	251	249	250	250	249	249	250	250	250	250	251	249	249	249	249	249	248	249	249	249	248	249	249	248	248	248	249	247	247	249	248	247	248	248	248	248	248	248	248	248	247	248	248	248	248	248	247	248	248
0.0045	250	249	250	249	249	249	249	249	250	250	251	249	249	250	249	249	248	249	249	249	248	249	248	248	248	248	248	247	247	249	248	248	248	248	248	248	248	248	247	248	248	247	248	247	248	248	247	247	247
0.00453	250	250	250	249	249	248	249	251	249	249	250	250	249	249	248	249	248	248	249	249	249	249	247	248	248	249	248	247	247	248	248	248	248	248	247	248	248	248	247	247	247	247	247	246	248	247	247	247	247
0.00456	250	249	250	249	249	249	249	249	249	248	249	249	249	249	249	249	249	248	249	248	248	249	249	247	247	248	248	247	247	248	248	247	248	248	247	248	248	247	247	247	246	247	247	247	247	247	246	248	247
0.00459	250	250	250	249	249	248	249	249	249	248	249	249	249	249	248	249	249	248	249	248	248	249	248	248	247	248	248	247	247	248	248	248	248	248	247	247	248	247	247	246	246	247	247	246	247	247	246	248	247
0.00461	249	250	249	249	249	248	249	248	249	248	249	248	247	249	247	249	249	247	250	248	248	248	246	247	247	247	248	247	248	248	247	248	246	247	246	248	247	246	248	247	246	247	247	247	247	246	248	246	247
0.00464	249	250	249	249	249	249	249	249	248	248	249	248	247	248	247	249	248	247	250	248	247	248	246	248	247	247	247	247	248	247	246	247	247	247	246	248	247	246	247	247	247	247	247	247	247	246	248	247	247
0.00467	249	249	249	249	249	249	249	248	248	248	250	248	247	249	247	249	248	247	249	247	248	248	247	247	247	247	247	247	247	247	246	247	246	247	246	247	247	246	246	247	247	247	247	246	248	246	247	247	247
0.0047	249	250	249	248	249	249	249	248	248	248	250	248	247	248	246	248	248	247	248	247	247	248	247	248	247	247	247	247	247	247	246	246	247	247	246	247	247	246	245	247	247	246	246	246	247	246	247	246	246
0.00473	249	250	249	248	249	249	249	248	248	248	249	247	247	248	246	247	247	247	247	246	248	248	247	247	247	246	247	247	246	247	246	246	246	247	245	247	247	246	245	247	247	247	246	246	247	246	247	247	246
0.00476	249	250	249	248	249	248	248	248	247	248	248	248	247	247	247	247	247	247	246	247	247	248	247	247	247	246	247	247	246	247	246	246	247	246	245	247	247	246	246	247	246	247	247	246	247	246	245	246	247
0.00479	249	250	249	248	249	248	248	248	247	248	249	247	247	247	247	247	247	248	246	247	248	248	247	247	247	246	247	247	247	247	245	246	246	246	246	247	247	246	247	247	246	247	246	246	247	246	245	247	247
0.00481	249	250	249	248	249	249	248	249	247	248	248	248	247	247	247	246	246	248	246	247	247	248	247	247	247	246	246	246	247	247	245	246	247	246	246	247	247	246	247	247	246	247	247	246	246	246	244	246	247
0.00484	249	250	249	249	247	249	249	249	248	248	249	248	248	248	246	247	247	247	248	246	247	248	247	247	249	248	247	247	247	247	247	246	248	247	248	247	247	247	246	248	246	247	246	246	246	245	245	246	246
0.00487	249	251	249	249	247	249	249	248	248	248	249	249	248	248	247	247	247	247	248	247	248	248	248	247	248	248	247	247	247	247	247	247	247	247	247	247	247	247	246	248	245	247	246	246	247	246	246	247	246
0.0049	250	250	249	249	248	249	249	249	248	248	249	249	249	248	248	247	248	248	248	247	248	249	248	247	248	247	247	247	246	247	247	246	247	247	247	247	247	248	246	247	246	246	246	247	247	246	246	247	246
0.00493	250	250	249	249	248	249	249	248	248	249	249	249	249	248	248	248	248	248	248	248	248	249	247	247	248	247	247	247	247	247	247	247	248	247	247	247	247	247	246	247	246	246	247	247	247	246	247	246	246
0.00496	251	249	249	249	248	249	249	248	248	249	248	248	249	249	248	248	248	249	248	248	248	249	247	247	248	247	247	247	246	247	247	247	247	247	247	247	247	247	246	247	247	247	246	246	246	246	247	247	247
0.00499	251	249	249	249	249	249	249	248	249	249	248	249	249	249	248	248	249	249	248	248	248	249	248	247	248	247	247	247	246	247	247	247	247	247	247	247	247	247	247	248	247	247	246	246	247	246	247	246	247
0.00501	251	249	249	250	248	249	249	249	249	249	248	249	249	249	248	248	247	249	248	247	248	249	248	248	248	247	247	247	247	247	247	247	247	247	246	247	247	247	246	248	248	246	246	246	246	246	246	246	247
0.00504	250	249	249	250	248	249	249	248	249	249	248	249	249	249	248	248	248	249	248	247	248	249	248	247	248	246	247	247	247	247	247	248	246	247	247	247	247	247	247	248	247	246	247	246	247	247	245	246	247
0.00507	250	249	249	249	248	249	248	248	248	249	248	247	248	247	248	247	247	246	247	247	247	246	246	248	247	247	246	246	247	246	247	247	246	246	247	245	248	246	246	248	246	245	246	247	245	247	246	247	246
0.0051	249	249	249	249	248	248	248	247	247	249	247	247	248	246	248	247	246	247	247	247	248	246	246	247	247	247	246	246	246	246	247	247	246	246	247	245	248	246	247	247	246	246	246	247	246	247	246	247	246
Left side of WE
Time (s)	0	2	4	6	8	10	12	14	16	18	20	22	24	26	28	30	32	34	36	38	40	42	44	46	48	50	52	54	56	58	60	62	64	66	68	70	72	74	76	78	80	82	84	86	88	90	92	94	96
Distance to the electrode (m)	luma	luma	luma	luma	luma	luma	luma	luma	luma	luma	luma	luma	luma	luma	luma	luma	luma	luma	luma	luma	luma	luma	luma	luma	luma	luma	luma	luma	luma	luma	luma	luma	luma	luma	luma	luma	luma	luma	luma	luma	luma	luma	luma	luma	luma	luma	luma	luma	luma
0.00512864	220.803	220.569	220.304	219.873	219.076	219.17	219.26	219.753	218.454	219.007	219.361	219.313	219.207	219.011	219.235	219.153	218.044	217.866	217.847	218.135	217.999	219.02	219.057	218.477	218.892	217.295	218.243	217.866	218.522	217.172	216.246	216.838	217.928	218.254	217.568	216.468	217.782	217.871	216.334	216.615	217.036	217.498	216.892	217.276	216.938	217.534	216.545	216.62	216.789
0.00510007	220.655	219.06	221.198	219.919	219.372	219.898	219.193	219.527	219.586	219.296	219.475	219.279	219.583	218.621	219.231	219.537	217.522	218.353	218.227	217.356	217.298	218.88	218.397	218.45	219.322	217.447	218.55	218.171	217.96	217.327	216.389	216.763	217.658	218.349	217.445	216.735	218.31	218.713	217.22	216.978	217.594	218.584	216.452	216.465	216.559	217.872	217.231	217.117	216.662
0.00507149	220.874	220.455	220.749	219.906	219.126	219.873	218.975	220.243	219.538	218.753	219.531	218.746	219.426	219.085	219.407	218.904	217.354	217.957	218.02	218.173	217.815	218.673	218.049	217.57	218.776	218.515	217.923	217.895	217.77	217.533	216.286	217.048	218.145	217.759	218.282	216.804	218.091	218.458	217.343	216.751	216.373	218.475	216.139	216.629	216.957	216.691	217.531	217.03	216.734
0.00504292	220.373	219.318	220.537	218.628	217.633	219.752	218.038	217.857	218.226	218.861	218.633	217.764	219.083	218.66	218.855	218.16	218.634	218.999	217.574	216.505	217.639	217.787	218.998	217.457	218.526	217.509	218.233	217.578	217.594	217.377	216.905	216.48	217.53	217.657	217.692	216.197	217.799	218.92	216.444	216.956	217.171	218.112	216.693	216.39	216.297	216.373	217.145	216.565	216.819
0.00501435	220.42	220.237	219.395	218.278	217.484	219.69	217.638	217.905	217.893	218.253	218.011	217.792	218.926	218.814	219.023	217.429	217.156	218.09	217.235	218.27	217.384	217.454	218.749	216.147	217.834	217.316	217.356	217.133	215.732	217.643	216.599	216.645	218.555	216.805	216.697	216.221	217.432	217.496	216.497	216.53	217.336	217.841	216.343	217.031	216.661	215.272	217.378	216.38	216.867
0.00498578	218.534	218.976	218.437	218.338	219.073	218.273	217.235	217.887	218.55	218.101	217.044	218.244	216.277	217.058	217.582	215.864	217.203	216.804	216.597	216.487	217.913	216.837	216.451	216.946	217.185	217.219	217.373	216.464	217.054	216.712	217.004	217.521	216.815	217.17	217.291	214.876	217.141	216.53	216.668	217.553	215.897	216.017	216.141	216.09	215.37	214.643	215.21	215.624	215.392
0.00495721	218.473	219.637	218.343	218.296	218.611	217.522	217.282	217.745	218.363	217.807	217.696	218.012	216.241	216.917	216.658	216.192	217.892	217.381	216.368	216.347	216.56	216.565	216.446	215.941	216.946	216.603	216.457	216.479	216.556	216.745	216.481	217.042	216.19	216.715	216.459	215.857	216.83	216.367	216.139	216.662	215.459	215.56	216.477	215.989	214.846	214.119	215.479	214.795	214.705
0.00492863	218.43	218.34	218.018	218.108	217.716	217.683	216.83	218.331	217.143	217.603	217.652	217.013	215.983	215.984	216.853	216.036	216.163	216.771	216.28	216.283	217.533	216.342	215.918	216.101	216.5	216.479	215.479	216.841	216.44	216.368	216.521	216.294	216.593	216.295	216.388	215.389	216.724	215.328	215.587	216.145	214.743	215.586	216.095	216.283	214.322	215.082	215.65	215.041	213.828
0.00490006	218.41	218.3	218.271	218.273	217.298	217.473	217.048	218.712	217.53	217.451	217.881	218.043	216.41	216.59	216.416	216.503	216.244	217.143	216.188	216.322	216.63	216.286	215.571	215.894	216.273	215.885	214.538	216.956	215.809	216.343	215.973	215.933	216.424	215.872	215.013	215.645	216.516	216.634	215.069	215.067	213.793	215.175	216.734	216.126	214.311	214.796	214.594	214.562	213.475
0.00487149	218.674	218.44	218.27	218.717	217.359	217.707	217.221	219.029	217.803	217.622	218.258	217.64	216.998	217.516	216.677	216.699	216.297	216.896	216.542	216.603	216.714	216.556	216.338	216.288	216.555	216.805	215.161	217.251	216.581	216.367	216.186	215.471	216.431	216.226	215.975	216.147	216.959	216.417	215.542	215.504	214.921	215.483	217.1	215.9	214.679	215.294	215.643	214.974	213.927
0.00484292	218.974	218.791	219.01	219.476	218.753	218.632	217.493	219.617	218.402	218.219	219.054	217.522	217.714	218.44	216.887	217.69	217.069	217.283	216.822	217.623	217.857	217.405	217.378	217.258	216.919	216.998	216.55	217.343	217.305	217.152	217.208	217.412	216.173	217.063	217.37	217.323	217.435	216.614	216.156	216.291	215.313	216.346	217.196	216.85	215.837	216.377	217.096	215.764	214.841
0.00481435	219.764	219.957	220.095	220.592	220.136	218.892	218.5	219.042	219.606	218.969	219.581	219.136	218.747	219.063	217.293	218.153	218.276	218.293	217.28	218.728	217.229	218.311	218.293	218.581	217.587	217.847	217.85	217.563	218.324	218.192	217.47	217.1	218.319	217.976	217.328	217.741	217.521	217.302	217.45	217.308	217.526	216.74	217.687	217.054	216.644	216.403	217.358	216.656	215.975
0.00478578	219.963	219.722	220.49	221.006	220.77	218.97	218.743	220.177	219.682	219.35	219.858	218.595	219.436	220.108	217.696	218.974	218.654	218.17	217.641	219.842	218.481	218.849	219.423	219.475	218.111	218.36	218.784	217.689	218.787	218.731	218.333	217.874	218.168	218.617	218.281	217.733	217.913	217.455	218.169	218.194	218.251	217.292	217.751	217.416	217.464	217.245	217.624	217.312	216.757
0.0047572	221.412	221.34	220.127	220.952	220.689	219.468	220.25	219.088	219.782	220.49	218.947	219.477	219.434	219.777	218.95	219.272	220.092	218.797	218.898	219.49	219.409	218.99	218.315	220.083	219.471	218.723	218.935	219.25	218.651	218.541	219.438	217.977	217.67	218.157	219.319	217.837	217.844	217.06	217.882	218.795	217.341	218.179	217.9	218.322	217.89	219.237	217.95	218.312	217.735
0.00472863	221.474	221.136	220.824	221.09	220.401	219.734	220.479	219.469	220.726	220.577	219.339	219.872	219.701	220.253	219.481	219.681	220.296	219.1	219.287	219.547	219.695	219.052	218.994	220.1	219.76	219.937	219.496	219.188	219.803	218.818	219.485	219.448	218.053	218.376	218.703	218.109	217.844	218.11	218.305	219	218.818	218.325	218.024	219.145	218.237	219.428	217.966	217.71	217.415
0.00470006	221.721	221.883	220.737	221.929	221.921	221.272	221.172	220.012	220.582	220.574	220.854	220.43	219.697	220.222	220.223	219.889	219.695	219.606	219.841	219.776	219.877	219.333	219.024	220.314	220.003	219.092	218.829	219.087	219.468	218.906	219.688	219.319	218.736	218.567	219.603	219.115	218.155	218.448	219.229	219.307	218.968	219.457	218.183	218.368	218.602	219.396	218.904	219.074	217.726
0.00467149	222.007	222.054	221.315	222.195	221.75	221.059	221.477	220.889	221.869	220.86	221.153	220.901	220.126	220.984	220.542	220.533	220.252	219.486	220.435	220.267	220.158	219.6	219.529	220.641	220.218	220.768	219.218	219.154	220.525	219.464	219.831	220.936	219.065	218.657	218.926	219.613	218.284	219.315	219.56	219.523	219.782	219.513	218.326	219.346	219.204	219.735	219.305	218.441	217.734
0.00464292	222.132	222.399	221.391	222.627	223.076	221.214	221.875	221.136	221.914	220.77	221.158	221.075	220.303	220.925	220.574	220.69	220.082	219.621	220.888	220.496	220.256	219.723	219.731	220.469	220.53	219.904	219.098	219.233	220.25	219.572	219.972	221.928	219.214	218.959	219.756	219.913	218.555	219.449	218.988	219.423	218.286	219.225	218.503	220.226	219.53	219.821	219.268	218.327	218.336
0.00461434	222.266	222.24	221.192	222.904	222.507	221.679	221.713	220.565	221.746	220.737	221.147	221.033	220.244	220.191	220.863	220.393	220.355	219.895	221.084	220.849	220.208	220.056	219.826	220.362	220.916	220.904	220.204	219.77	221.508	220.234	220.205	220.071	219.082	219.43	220.279	220.087	218.698	219.489	219.394	219.182	218.866	219.101	218.603	219.169	219.219	220.177	219.049	217.95	218.356
0.00458577	222.491	222.244	221.025	222.196	222.235	221.77	221.455	219.688	221.798	221.465	222.093	221.501	220.669	221.148	220.81	219.794	220.386	219.442	221.161	220.313	220.243	220.331	219.302	219.165	220.562	219.718	219.681	220.046	220.477	219.429	220.367	220.863	220.017	219.311	219.506	218.799	218.744	219.348	219.036	218.84	219.171	219.314	218.757	219.269	219.598	220.373	219.471	217.589	218.591
0.0045572	222.653	222.581	220.854	222.096	222.201	221.375	221.424	220.64	221.703	221.536	222.261	221.813	220.482	219.866	220.749	219.514	220.247	219.548	221.229	220.157	220.201	220.407	219.355	219.751	220.452	220.589	219.933	220.69	220.818	219.81	220.457	218.931	219.679	219.412	219.607	218.748	218.839	219.227	218.725	218.65	219.615	219.034	218.852	218.833	218.962	220.468	218.922	217.15	218.176
0.00452863	222.559	221.595	222.251	221.739	221.891	220.896	221.254	220.725	221.574	222.456	220.521	221.225	221.854	221.162	220.308	220.512	220.233	220.891	221.071	220.891	219.162	220.987	220.326	220.767	220.699	220.228	219.889	220.733	220.202	219.097	218.335	217.733	219.935	220.874	219.179	220.334	218.656	220.956	219.289	218.508	219.982	219.038	218.329	218.866	219.192	218.479	219.179	220.227	219.453
0.00450006	222.987	222.144	221.938	222.072	221.795	221.084	221.816	221.585	222.423	222.178	220.725	221.046	221.931	221.442	221.115	221.061	220.9	221	221.601	221.45	219.784	221.233	220.676	220.249	220.601	220.231	219.461	220.548	220.431	219.548	219.258	219.006	220.212	220.834	219.526	220.421	219.488	220.626	220.099	219.094	219.672	219.305	218.52	219.126	219.132	218.337	218.711	219.414	219.481
0.00447149	223.4	222.689	222.534	223.017	221.618	221.117	222.257	220.343	221.931	222.939	220.879	221.18	222.688	222.523	221.528	221.488	222.033	221.865	221.582	221.6	220.268	221.696	220.377	221.259	220.688	220.804	220.741	220.594	220.226	220.836	220.014	219.934	219.625	220.756	220.647	221.341	220.05	220.513	219.289	219.281	220.52	219.278	219.121	219.297	219.599	219.267	218.305	219.978	219.672
0.00444292	224.187	223.818	222.878	223.909	222.48	221.792	223.089	222.398	222.572	223.443	221.531	221.998	222.87	222.892	221.834	222.283	221.389	222.027	222.064	222.353	221.383	222.273	221.234	221.385	220.949	221.14	220.977	221.032	220.888	221.371	221.387	221.212	220.429	221.158	220.342	221.355	220.86	220.547	221.061	220.317	220.425	219.952	219.732	219.941	220.269	219.419	218.367	219.596	219.952
0.00441434	224.81	223.291	223.137	224.592	223.542	223.79	223.891	223.166	224.046	223.865	221.802	222.722	223.031	223.348	222.431	222.638	221.591	222.495	222.28	222.28	222.261	222.85	222.038	222.12	221.431	221.893	221.717	221.739	222.288	221.064	221.883	221.487	221.44	221.513	220.29	221.504	220.855	220.688	221.245	220.924	221.347	220.924	220.322	220.669	221.117	220.314	220.048	220.099	220.371
0.00438577	225.18	224.463	223.675	224.945	224.122	224.44	224.283	223.757	223.889	224.223	222.497	223.318	223.275	223.292	223.339	223.691	222.845	223.515	223.03	222.409	223.593	222.993	222.178	223.031	222.196	222.162	222.594	221.831	222.417	222.016	222.801	222.23	221.586	222.015	221.904	222.396	221.031	221.365	221.469	221.795	222.817	220.781	220.991	221.23	221.646	221.468	221.448	221.062	220.942
0.0043572	225.065	224.682	223.743	225.258	225.258	224.224	224.839	225.26	224.261	225.028	222.592	223.359	223.01	223.243	222.417	224.146	223.175	223.297	223.32	223.371	222.537	222.802	223.071	223.495	222.857	222.751	222.908	222.217	223.917	222.454	222.721	222.433	222.3	222.558	220.105	221.373	220.471	222.292	221.715	221.865	222.824	221.461	221.46	221.712	221.556	221.614	221.779	221.273	221.385
0.00432863	225.071	225.654	223.824	225.34	224.987	224.444	224.682	225.473	224.457	225.042	223.722	223.684	223.066	223.419	223.417	224.704	222.63	223.541	223.891	222.723	223.336	222.659	222.898	223.843	223.395	222.533	223.575	221.928	223.673	223.175	222.67	222.794	222.506	222.726	221.509	222.458	220.581	223.423	221.757	222.428	223.322	221.346	221.779	221.197	221.761	222.2	222.435	221.36	221.637
0.00430006	225.702	225.307	225.192	224.645	224.871	225.354	225.369	224.491	222.948	223.77	223.631	224.096	223.829	224.795	223.6	224.021	223.564	223.149	224.077	223.597	223.851	223.364	224.235	222.941	222.508	223.984	223.318	223.495	223.218	223.48	222.408	223.209	223.868	224.196	223.66	223.082	223.164	223.559	223.197	222.986	223.544	223.027	223.353	224.118	222.241	223.579	222.993	223.693	222.299
0.00427148	225.62	225.228	224.829	224.253	224.433	225.2	225.259	223.889	222.581	223.647	224.227	224.138	223.686	224.809	222.824	223.926	223.721	222.46	223.906	223.4	222.914	223.465	224.454	223.117	222.974	222.923	223.186	223.162	222.698	223.233	222.696	222.461	223.297	223.657	223.498	223.282	222.915	223.464	221.564	222.422	223.222	222.874	222.574	222.106	222.046	223.503	223.963	223.59	221.581
0.00424291	225.423	225.431	224.439	224.012	223.396	224.018	224.869	223.105	223.533	223.446	223.541	223.601	223.659	224.751	222.939	224.023	222.416	223.209	223.282	222.833	223.013	223.375	223.505	223.019	222.736	222.552	223.299	222.868	223.397	222.696	223.11	222.288	222.71	222.865	223.288	222.252	222.649	222.634	221.897	221.958	222.652	222.405	222.263	223.365	221.68	223.023	221.921	222.558	220.632
0.00421434	225.305	224.598	224.428	224.074	223.333	224.046	224.659	223.164	223.113	223.606	223.851	223.8	223.349	224.019	222.809	224.035	223.012	222.861	222.899	222.853	222.918	223.418	223.653	223.31	223.113	221.775	222.88	222.524	222.953	222.382	223.415	221.731	222.139	222.347	222.969	222.083	222.45	222.525	220.09	221.637	222.402	221.741	221.389	221.807	221.602	222.765	222.891	222.768	220.069
0.00418577	224.895	225.868	223.415	224.324	223.589	224.71	224.372	223.02	224.088	223.591	223.146	224.122	223.43	223.835	223.387	224.155	222.154	222.884	222.593	222.199	222.263	223.518	223.449	222.828	223.452	222.739	222.658	222.586	222.407	222.48	223.558	221.774	222.396	222.299	222.545	221.624	222.475	222.635	220.377	222.198	222.197	222.185	221.265	221.747	221.907	222.932	222.221	222.604	220.091
0.0041572	224.576	226.411	222.77	224.675	225.068	225.178	224.05	223.149	224.054	223.965	224.209	223.889	223.493	224.175	223.073	224.231	222.064	223.39	222.394	222.28	222.68	223.849	223.451	223.145	223.372	222.666	221.986	222.939	222.85	222.388	223.463	222.733	222.897	222.484	222.215	222.491	222.547	222.116	220.973	222.315	221.551	222.497	221.867	223.22	221.206	223.014	221.711	221.369	220.647
0.00412863	224.348	225.587	225.445	225.392	225.563	224.925	224.29	223.311	224.54	224.115	223.858	224.635	223.789	224.538	223.713	224.266	222.762	224.196	222.556	223.418	223.224	224.015	223.153	223.583	224.024	223.328	223.186	223.295	223.327	223.972	223.286	222.545	223.216	223.176	222.463	222.168	222.761	223.054	222.216	223.295	223.667	222.434	222.251	222.337	221.79	223.48	222.204	222.128	221.123
0.00410005	224.149	225.858	224.041	225.526	226.048	225.163	224.102	224.081	224.204	224.517	225.274	223.786	223.76	224.297	223.623	224.367	223.398	223.765	222.632	223.507	223.622	224.296	223.606	223.858	223.98	223.113	223.085	223.687	223.459	223.617	223.057	223.102	223.487	223.577	222.169	222.569	223.118	222.43	222.449	223.352	223.292	222.792	222.839	223.423	221.975	223.723	222.436	221.712	221.767
0.00407148	227.491	226.294	225.998	226.538	226.69	225.775	226.843	226.905	224.793	227.049	225.858	224.851	225.314	225.566	224.855	224.744	224.338	225.642	224.161	224.757	225.62	224.27	225.411	224.75	224.124	224.033	224.547	225.054	224.212	223.851	224.413	224.694	224.986	224.075	223.183	223.446	223.771	224.438	223.158	224.076	222.994	223.563	223.699	222.441	223.704	222.941	223.97	223.32	222.514
0.00404291	227.384	227.412	226.301	227.194	226.065	226.68	227.174	227.653	225.113	227.144	226.351	225.657	225.499	225.833	225.292	224.963	225.534	225.361	224.508	225.155	225.36	224.503	225.654	225.28	224.423	224.359	224.334	225.059	224.534	223.799	224.85	224.222	225.025	224.594	224.206	223.88	224.014	224.932	224.481	224.442	223.165	224.014	224.155	222.746	223.214	223.084	224.53	223.21	223.321
0.00401434	227.525	227.07	227.116	226.865	226.297	226.711	227.173	226.472	225.279	227.537	226.714	225.23	225.939	226.158	226.365	225.36	225.932	225.869	226.007	225.888	225.603	225.001	225.339	226.22	225.333	225.49	225.327	226.202	224.95	224.442	225.027	225.322	224.761	225.121	225.595	224.84	224.781	224.675	224.875	224.656	224.401	224.742	224.64	224.417	224.395	224.001	223.75	224.836	224.033
0.00398577	227.769	227.706	227.839	227.436	226.944	227.521	227.697	227.317	226.529	227.49	227.686	226.149	226.712	227.1	226.841	225.878	227.042	226.698	226.59	226.039	226.101	225.749	226.524	227.046	225.857	225.781	225.733	226.387	225.706	224.866	225.894	225.527	225.351	226.219	226.074	225.216	225.35	225.724	226.447	225.263	224.868	225.056	225.584	225.445	224.02	224.667	224.487	224.787	225.349
0.00395719	228.706	228.296	227.999	227.555	227.122	228.064	228.121	227.894	227.951	228.133	228.416	226.882	227.564	227.678	226.938	226.649	227.808	228.091	227.108	226.62	226.084	226.638	226.955	227.507	226.571	226.803	226.48	226.754	226.691	225.831	226.442	226.589	227.05	226.257	227.188	226.282	225.927	226.921	227.27	225.663	226.107	226.311	226.409	225.369	225.124	225.381	225.426	225.692	225.683
0.00392862	229.599	228.943	229.107	228.689	228.604	229.251	228.613	229.004	228.43	228.13	227.797	227.681	228.118	228.193	228.4	227.45	227.915	228.52	227.381	228.101	227.897	227.193	227.039	228.519	227.399	227.579	227.57	227.068	227.686	226.938	227.132	227.346	226.139	227.022	227.404	227.555	226.737	227.406	226.879	226.078	227.132	227.197	226.804	225.716	226.026	225.91	225.235	226.778	226.323
0.00390005	230.417	229.615	229.067	229.132	229.031	228.541	228.666	229.158	229.214	228.685	228.656	227.395	228.451	228.872	227.356	228.072	228.592	228.666	227.103	228.275	228.056	227.964	228.317	228.277	227.467	227.1	227.301	227.018	227.561	227.297	227.66	227.79	227.619	227	228.322	227.459	227.19	228.095	226.462	226.417	226.625	227.361	227.224	226.819	225.244	226.28	226.447	226.62	226.2
0.00387148	230.926	229.96	230.091	230.291	229.628	229.777	229.045	230.306	229.453	228.682	228.074	228.628	228.757	229.135	228.759	228.293	227.888	228.498	227.302	229.337	228.889	227.964	228.594	228.549	227.747	227.244	227.991	227.194	228.149	228.154	227.893	227.891	226.686	227.21	227.925	227.8	227.409	228.039	226.468	226.652	227.129	228.302	227.314	227.194	226.278	226.395	225.892	226.949	226.534
0.00384291	229.878	230.563	229.347	230.15	229.795	229.622	229.865	229.914	230.35	228.919	228.416	228.51	228.745	228.3	228.057	228.493	227.97	227.316	227.652	228.177	227.749	228.458	228.373	228.051	228.357	227.471	228.055	228.309	227.249	228.106	228.151	226.602	228.469	226.754	227.627	227.233	228.103	227.673	227.114	226.588	227.434	228.376	227.043	226.431	227.095	227.888	225.552	227.453	228.175
0.00381433	230.673	231.558	229.552	230.528	229.893	229.558	230.31	229.852	230.471	229.445	229.137	229.188	229.157	228.365	228.634	228.669	228.94	229.208	228.47	229.236	228.446	228.696	228.807	228.519	228.905	229.131	228.616	228.789	228.187	227.787	228.356	227.378	227.984	227.135	228.333	228.536	228.055	227.763	227.434	226.932	227.191	228.847	227.491	227.268	227.218	228.053	226.944	228.52	227.844
0.00378576	230.732	230.654	230.721	230.974	231.097	230.097	230.495	230.601	231.469	229.418	229.073	229.614	229.3	228.986	229.214	228.767	228.923	228.303	228.967	230.026	228.44	228.335	228.487	228.665	228.976	228.513	228.808	228.964	228.976	228.447	228.873	227.123	228.376	227.463	228.726	228.24	228.474	228.435	228.152	227.127	228.341	229.444	228.693	227.883	227.743	228.45	227.252	228.508	228.85
0.00375719	231.458	231.685	231.468	231.293	231.588	230.354	231.053	230.753	231.206	230.006	230.387	230.429	229.832	229.002	229.716	229.156	230.259	230.484	229.476	229.821	229.597	228.832	228.911	228.903	229.564	229.112	229.354	229.202	229.762	228.461	229.358	227.874	228.769	228.108	228.984	229.612	228.479	229.311	229.111	227.598	229.047	229.846	229.405	228.266	228.099	228.759	228.061	229.169	228.612
0.00372862	231.501	231.573	231.316	231.804	231.428	230.708	231.257	231.23	231.478	229.518	230.392	230.305	230.138	228.923	228.751	229.265	230.785	230.352	229.518	229.322	229.641	228.895	229.907	229.154	229.235	229.006	229.219	229.696	230.237	229.29	229.708	229.185	228.893	228.585	229.373	229.754	228.799	230.084	229.298	227.834	229.337	230.418	229.405	227.528	228.383	228.786	227.749	228.667	229.088
0.00370005	232.243	231.292	231.219	232.028	231.036	230.552	231.812	231.972	231.139	229.518	229.843	230.804	230.877	229.934	229.165	229.604	231.015	229.78	229.623	229.456	229.571	229.584	229.553	229.357	229.235	229.105	229.219	228.746	228.575	229.762	229.465	228.962	228.943	228.035	229.224	230.408	229.032	229.9	229.324	228.325	228.889	229.839	229.209	228.36	228.237	229.024	228.198	228.558	229.747
0.00367148	232.221	231.278	230.238	232.479	231.208	230.597	231.91	231.819	230.732	229.042	230.111	230.213	230.973	229.467	228.989	229.802	230.542	230.528	229.172	230.085	230.046	229.27	229.851	229.244	228.62	228.623	229.593	229.492	228.104	229.315	229.506	229.507	228.795	228.47	230.204	229.78	228.882	230.099	229.713	228.596	227.804	228.704	227.987	228.371	228.035	228.626	229.271	228.46	229.178
0.0036429	232.862	230.858	230.633	232.717	231.038	231.063	232.243	231.738	230.665	229.042	230.195	230.064	231.354	230.315	229.494	229.945	230.64	230.133	228.944	229.972	229.305	229.5	229.47	229.617	228.62	229.449	229.7	228.904	227.619	229.492	229.183	228.941	228.893	228.089	229.03	230.271	228.93	229.727	229.256	228.935	228.179	228.76	228.074	228.555	227.528	228.965	228.486	227.723	229.509
0.00361433	232.078	231.59	231.709	231.812	230.899	231.692	232.048	230.773	231.306	231.993	230.218	231.712	230.715	230.435	230.589	229.961	230.37	231.154	228.902	230.247	229.696	230.199	229.155	230.46	228.603	229.66	228.721	228.048	229.52	230.161	228.84	229.48	229.216	230.143	228.425	228.983	229.114	228.441	228.229	228.219	228.879	227.749	228.384	227.657	229.307	227.567	228.5	227.886	228.779
0.00358576	232.507	231.391	231.823	232.002	230.632	232.38	231.992	231.243	232.069	232.041	229.837	230.427	231.118	231.665	230.44	230.009	230.837	231.644	229.425	230.936	229.477	231.307	230.528	230.41	229.156	229.212	229.643	228.552	229.803	230.732	228.963	229.493	229.611	230.022	228.921	227.991	229.114	228.953	228.697	228.725	229.087	228.441	228.466	227.977	229.896	228.005	228.052	228.149	229.019
0.00355719	232.507	233.1	232.771	231.869	230.89	231.594	232.019	231.8	231.571	231.283	231.237	231.046	230.894	229.475	230.712	229.851	229.915	231.396	229.426	230.91	228.963	230.982	230.027	229.979	229.304	230.461	229.332	228.947	229.456	230.429	229.229	228.992	229.719	229.8	229.323	227.869	229.141	229.052	228.403	228.725	230.671	228.084	228.769	228.611	230.209	227.814	228.844	228.248	229.607
0.00352862	233.326	233.022	232.463	232.384	230.977	231.635	231.602	231.385	232.291	231.426	231.758	230.851	231.594	231.483	231.021	230.493	231.304	231.371	230.188	231.253	228.815	231.716	230.417	230.338	230.127	230.456	229.814	229.799	230.451	230.019	229.576	229.558	230.19	229.803	230.517	227.55	229.141	229.458	228.588	229.105	229.833	229.184	228.898	228.905	230.261	228.291	227.984	228.816	229.848
0.00350004	233.38	232.735	232.081	232.628	231.658	231.156	231.22	231.751	232.042	231.637	230.851	232.482	231.703	230.891	231.191	231.278	233.066	232.155	230.29	230.701	229.35	231.221	230.185	231.174	230.474	230.686	229.748	230.194	231.078	229.16	230.052	230.294	230.395	229.746	229.709	229.343	229.082	229.423	229.134	229.105	230.187	229.041	229.174	229.846	230.313	228.291	229.782	228.216	230.163
0.00347147	234.176	233.637	231.968	233.024	232.866	232.134	232.06	232.947	231.736	231.766	232.007	231.481	232.204	231.21	231.611	231.278	232.805	231.099	230.748	231.592	230.6	231.924	230.599	230.964	231.217	229.946	231.542	231.107	231.137	230.8	230.376	230.303	231.509	230.09	230.429	230.228	229.082	230.097	229.753	229.553	231.024	230.584	229.44	230.117	230.899	228.964	230.261	229.586	229.906
0.0034429	234.197	233.114	232.932	232.955	233.354	232.046	231.623	232.651	232.179	232.711	232.494	232.061	232.214	231.277	232.061	231.707	232.173	232.328	230.831	231.525	231.294	231.658	230.126	231.118	231.422	231.164	231.964	231.448	231.91	230.6	230.572	231.744	231.586	230.136	229.759	230.133	229.053	229.564	230.715	229.553	230.7	230.49	229.853	231.01	230.455	229.202	230.625	230.588	229.69
0.00341433	235.055	234.464	233.599	233.008	233.224	233.447	232.413	233.256	232.473	232.711	232.912	231.4	232.537	231.87	231.897	231.659	231.279	231.353	231.212	231.856	232.022	232.638	231.064	231.871	231.898	230.22	232.88	232.02	230.61	231.414	230.763	231.301	232.396	230.379	229.965	230.66	229.053	230.967	231.029	230.102	231.866	231.534	229.976	231.663	231.679	229.743	231.577	232.122	229.743
0.00338576	233.069	235.391	233.169	232.845	233.284	231.916	232.385	235.185	233.213	232.577	233.165	231.901	233.935	231.965	233.002	233.447	232.62	232.663	231.579	232.165	232.288	231.497	232.616	232.637	232.719	232.457	231.231	231.445	231.777	231.852	232.202	232.685	231.999	232.11	231.467	231.579	229.746	232.096	231.316	231.652	231.784	230.616	230.447	231.909	231.718	231.19	230.586	229.597	230.809
0.00335719	233.763	235.03	234.077	233.464	234.191	233.509	233.066	235.182	234.267	233.272	233.042	232.148	233.792	233.532	232.305	233.399	233.143	232.924	232.595	232.984	231.378	231.755	232.524	232.564	232.775	232.014	232.413	231.951	231.31	231.776	232.173	231.939	232.666	232.219	232.003	231.599	230.77	231.787	231.677	231.885	232.142	231.593	231.665	232.385	231.557	231.462	231.321	230.502	231.739
0.00332862	234.299	235.599	233.765	233.173	234.056	233.834	233.561	235.672	233.479	233.783	232.937	233.048	233.879	232.928	233.08	234.53	233.816	233.555	232.988	233.454	232.338	231.668	233.331	233.44	232.885	233.48	232.633	232.304	233.44	232.897	232.863	231.916	232.963	232.501	231.934	232.145	231.272	232.019	231.879	232.552	232.911	230.911	232.167	232.204	232.598	231.586	231.227	230.757	231.923
0.00330004	235.481	235.843	234.978	234.448	234.679	235.178	234.726	235.865	234.652	234.895	234.28	233.758	233.958	234.586	233.666	234.049	234.253	233.818	234.273	233.38	233.01	232.239	233.986	233.681	233.123	233.258	233.306	233.156	232.664	233.482	233.577	231.893	233.845	232.596	232.437	232.287	232.668	232.543	232.577	233.427	232.791	232.222	233.628	232.143	232.808	232.048	231.412	231.919	232.814
0.00327147	236.11	236.072	235.434	235.289	235.038	235.39	235.375	236.438	235.431	235.619	235.409	234.929	234.587	234.923	233.368	234.309	235.016	234.763	234.688	234.023	233.509	232.864	235.208	234.278	233.624	234.097	233.009	233.414	233.705	234.333	234.796	233.02	235.066	233.182	233.582	232.981	233.645	233.931	233.615	233.721	234.394	233.627	233.887	232.615	233.124	232.872	233.32	232.95	233.116
0.0032429	237.195	237.198	235.7	236.183	236.365	236.737	236.452	238.085	236.285	236.655	236.418	235.631	236.055	236.55	234.362	235.231	235.439	235.968	236.135	235.645	234.994	233.682	235.342	235.592	234.554	235.019	235.243	235.012	233.932	234.823	236.182	235.84	236.313	234.162	234.614	233.363	235.053	234.428	235.214	234.182	233.598	234.4	234.554	233.399	233.515	234.067	233.82	234.039	234.202
0.00321433	237.743	238.149	236.714	237.357	237.335	238.047	236.901	237.584	236.884	237.076	236.909	236.723	236.805	236.577	235.876	236.913	237.153	236.638	236.69	236.481	237.028	234.879	236.24	235.438	235.165	236.614	235.407	235.961	235.846	236.996	236.596	236.076	236.861	234.529	235.172	235.283	235.687	236.065	234.762	234.54	234.412	234.917	235.083	234.19	235.314	234.857	235.098	235.084	234.277
0.00318576	238.569	239.88	237.168	237.973	238.298	238.31	237.568	237.985	237.686	237.8	237.44	237.289	237.92	237.84	236.408	237.363	236.562	236.857	237.623	237.266	237.12	235.212	236.286	236.379	235.52	237.721	238.519	236.799	235.579	237.315	237.215	236.482	236.323	234.854	235.532	235.331	236.412	236.124	235.921	234.526	234.633	235.432	235.41	234.895	235.294	235.495	235.44	235.104	235.209
0.00315718	239.886	238.429	237.905	239.016	239.254	238.711	238.153	238.652	238.911	237.696	238.033	237.447	236.904	238.309	237.533	237.543	236.538	236.833	237.216	237.655	236.873	235.989	236.244	237.071	236.887	237.118	236.745	236.507	237.379	235.648	236.622	237.277	237.538	236.025	236.129	236.366	236.997	236.569	235.908	235.849	237.1	236.03	235.645	236.329	235.487	235.903	235.863	236.391	235.938
0.00312861	239.558	238.28	238.327	238.717	238.414	238.411	238.03	237.879	237.889	237.663	237.695	237.466	236.78	237.407	237.248	237.415	236.392	236.99	237.032	236.957	236.464	235.928	236.777	236.472	236.764	237.062	236.026	236.406	237.741	235.886	236.499	237.823	237.033	235.843	235.508	235.722	236.792	236.191	236.294	235.754	237.058	235.237	236.202	236.185	235.487	235.702	235.297	236.157	236.181
0.00310004	238.982	238.891	238.419	238.353	238.136	238.268	237.982	238.139	238.618	237.018	237.024	237.252	236.722	237.487	237.145	237.229	236.427	236.75	236.802	235.882	236.608	236.304	236.304	236.164	236.321	237.039	236.379	236.269	237.357	236.663	236.248	236.875	236.631	235.877	235.018	236.202	236.87	236.019	235.598	235.693	235.17	235.404	235.737	235.208	235.048	235.262	235.108	236.153	235.8
0.00307147	238.321	237.935	238.061	237.564	237.635	237.462	237.786	236.978	237.179	236.794	236.506	237.01	236.594	236.218	236.775	236.907	236.204	237.258	236.43	235.605	235.642	236.189	236.66	235.883	236.103	235.997	235.432	235.945	236.433	236.92	235.848	236.086	235.915	235.403	234.776	235.036	236.074	235.105	235.875	235.446	234.895	234.917	236.042	235.869	234.877	234.796	234.9	234.805	235.938
0.0030429	237.352	237.739	237.174	237.062	235.801	236.931	237.425	237.284	237.277	236.399	236.91	236.136	236.406	236.32	236.689	236.385	236.404	236.246	236.095	235.48	235.2	235.752	235.816	235.485	235.918	235.778	235.305	235.616	234.693	235.816	235.518	235.675	235.712	234.96	235.541	234.384	235.476	234.444	235.926	235.24	234.503	234.748	235.483	235.016	235.014	234.314	234.256	234.776	235.161
0.00301432	236.759	236.862	236.311	236.46	237.219	235.808	237.363	237.088	236.56	236.66	237.305	236.199	236.16	235.497	236.032	236.227	236.176	236.114	235.856	235.353	234.939	235.864	235.341	234.762	235.764	235.943	235.073	235.459	234.826	235.768	235.28	235.316	235.154	234.615	235.331	234.266	234.923	234.495	235.037	235.187	234.853	234.612	235.035	234.459	234.255	234.228	234.211	234.727	234.876
0.00298575	236.125	236.644	236.653	235.83	236.605	235.822	237.159	236.58	237.1	236.585	236.918	235.903	236.073	235.43	236.241	235.521	235.187	235.868	235.547	235.33	235.519	236.078	234.908	235.014	235.265	235.413	233.793	235.217	234.699	234.925	235.092	234.487	235.112	234.543	234.625	235.093	234.695	233.495	235.64	234.949	234.322	234.294	234.359	235.28	233.713	233.984	234.46	233.892	234.976
0.00295718	235.777	236.411	237.073	235.539	236.532	235.399	237.097	235.919	236.336	236.954	236.736	235.816	235.973	234.188	235.751	235.683	234.863	236.218	235.461	235.722	235.077	236.002	234.872	234.936	235.155	235.966	234.139	235.169	234.677	234.72	234.963	234.515	234.705	234.42	234.786	234.855	234.51	233.873	234.934	234.896	234.239	233.93	234.484	235.456	233.775	234.06	234.326	233.974	235.209
0.00292861	237.361	236.324	237.69	237.251	236.899	236.368	235.973	237.125	237.178	236.666	235.608	237.182	234.605	234.983	236.849	236.28	235.188	234.579	235.396	234.391	234.292	234.753	236.599	235.193	235.517	236.309	234.678	233.53	234.006	234.212	234.601	234.911	235.129	234.647	234.767	234.151	234.97	234.362	234.532	234.256	234.179	234.348	235.543	234.192	233.46	234.155	234.519	234.773	234.36
0.00290004	237.767	237.405	237.425	237.203	237.109	236.867	236.015	236.606	236.965	236.856	236.74	237.268	234.973	235.478	237.106	236.409	235.598	234.988	235.472	235.416	234.821	235.192	235.61	235.503	235.511	235.797	235.527	234.231	234.583	234.66	234.926	235.28	234.922	234.694	234.986	235.126	235.084	234.536	234.59	234.529	234.17	234.349	235.767	234.192	234.36	234.278	235.048	235.328	234.578
0.00287147	237.89	237.435	238.219	237.442	237.791	237.362	236.69	237.799	237.371	237.366	236.704	237.135	235.442	236.477	238.15	236.635	235.607	235.467	235.606	235.066	234.872	235.645	236.694	235.642	235.974	236.023	235.547	234.953	235.586	235.063	235.438	235.812	235.211	235.147	235.457	234.779	235.301	235.935	235.129	234.448	234.822	235.174	236.058	234.919	234.535	234.429	235.323	235.047	234.83
0.00284289	238.352	238.011	237.866	237.764	237.692	238.042	237.239	237.197	238.074	238.049	237.827	237.849	235.876	236.936	238.359	237.019	236.475	235.996	236.049	236.31	235.797	236.211	236.867	235.983	235.935	236.577	236.634	235.64	236.208	235.601	235.906	235.363	235.278	235.34	236.466	235.808	235.847	236.193	235.118	235.023	235.347	235.717	236.364	235.037	235.729	234.743	235.166	235.886	235.132
0.00281432	238.352	238.431	237.678	238.088	238.374	237.408	237.617	238.339	238.761	238.657	236.965	237.274	236.585	236.64	237.725	237.356	237.332	236.65	236.11	237.113	236.373	236.417	237.234	236.584	235.918	235.924	236.708	235.64	236.516	236.273	236.209	236.655	236.054	235.78	236.356	236.234	236.108	237.149	235.017	235.358	236.292	236.282	236.504	235.515	236.014	234.79	235.87	236.312	235.595
0.00278575	238.823	238.792	237.773	238.365	238.422	238.15	238.009	238.625	238.705	239.217	237.758	237.296	237.509	237.83	237.675	237.647	237.399	237.383	236.449	237.516	237.161	236.487	237.345	236.331	235.918	236.843	236.708	235.806	237.252	236.622	236.391	236.972	236.286	235.901	235.755	236.609	236.469	237.131	235.101	235.484	235.267	236.618	236.31	235.376	235.551	235.18	236.064	236.008	235.862
0.00275718	238.862	238.983	237.968	238.392	238.664	238.774	238.205	238.476	239.23	239.637	237.893	237.299	237.813	237.233	237.833	238.081	237.302	236.797	236.696	237.193	237.233	236.333	238.235	235.78	236.319	236.772	236.638	235	236.599	236.597	236.31	236.569	236.485	235.829	236.081	236.228	236.871	236.711	235.729	235.888	235.837	236.684	235.308	235.497	236.056	235.2	235.583	236.353	236.053
0.00272861	239.277	239.49	238.245	238.611	238.969	238.793	238.323	238.451	239.087	240.058	238.613	237.022	238.256	238.127	237.545	238.075	237.069	236.651	236.757	237.199	237.466	236.123	237.961	235.994	236.319	236.156	236.484	235.204	236.554	236.601	236.153	235.936	236.289	235.876	235.339	235.922	236.843	236.008	235.956	236.073	235.091	236.584	235.28	235.784	236.067	235.343	235.784	236.114	236.299
0.00270003	237.218	238.966	237.936	238.027	238.219	238.21	237.686	237.328	238.446	237.192	237.068	237.94	237.541	238	235.555	236.598	237.682	236.59	236.821	236.676	236.741	236.941	235.547	236.851	236.294	236.398	237.118	235.887	235.888	235.682	236.091	235.666	236.22	235.827	235.414	236.441	235.857	236.975	235.144	236.142	236.489	233.713	234.851	234.687	235.387	235.18	234.774	236.373	234.351
0.00267146	237.212	238.536	237.46	237.47	238.334	238.056	237.577	237.586	237.751	236.63	236.017	236.96	236.855	237.056	235.742	236.399	236.67	235.952	236.765	236.387	236.494	236.742	235.241	236.195	236.422	236.958	237.341	236.2	235.95	235.735	235.33	235.246	236.287	235.547	235.294	235.223	235.757	237.446	234.903	235.576	235.365	233.875	234.755	234.486	235.06	234.476	233.523	235.607	234.208
0.00264289	237.196	238.15	238.137	237.269	237.244	237.09	237.693	237.095	237.214	236.299	236.227	237.418	236.875	237.162	235.493	236.362	237.543	236.038	236.42	236.635	236.1	236.767	235.616	236.91	235.809	234.609	236.494	235.563	234.848	235.333	234.982	235.17	235.495	235.62	235.708	234.524	234.809	234.988	234.576	235.492	236.048	233.878	234.963	235.341	233.921	234.539	233.629	235.625	234.14
0.00261432	237.033	237.607	237.252	236.369	236.984	236.796	237.411	236.79	236.208	235.844	235.619	236.14	236.253	236.274	235.722	236.124	236.428	235.942	236.292	236.458	235.876	236.427	234.678	235.519	236.103	234.771	235.871	235.605	234.991	235.198	234.441	235.083	235.013	235.425	235.288	233.672	234.599	235.453	234.739	234.821	235.278	233.41	234.806	234.798	233.515	233.841	233.447	235.168	233.95
0.00258575	236.908	236.701	236.988	235.975	236.521	236.726	236.944	237.073	236.169	236.143	236.428	236.122	236.175	235.498	235.893	236.056	235.296	235.559	235.51	235.241	235.817	235.93	235.004	235.54	235.624	234.312	235.808	235.201	235.082	235.05	234.826	235.817	234.776	235.326	235.149	233.94	234.501	234.599	235.106	234.535	234.888	233.539	234.384	233.762	233.874	233.812	234.151	234.347	233.903
0.00255718	236.992	236.852	237.334	235.939	235.404	235.677	236.335	236.454	235.98	235.232	235.307	236.027	235.371	235.747	235.608	235.799	234.246	235.756	235.409	235.35	235.17	235.958	235.289	235.902	235.497	233.736	234.96	234.927	234.52	235.496	234.405	235.512	234.681	235.026	234.9	233.365	234.33	234.042	234.734	233.939	234.85	232.93	233.994	234.27	233.384	233.093	233.352	234.137	233.597
0.0025286	236.823	236.773	236.329	236.569	235.999	236.431	235.909	236.796	235.709	235.31	236.241	235.302	235.305	234.962	235.607	235.741	234.435	235.428	235.256	235.523	234.801	235.569	234.882	234.362	235.391	235.127	234.443	234.783	235.546	235.153	234.672	235.615	233.779	234.861	234.073	233.575	234.271	235.24	234.686	233.78	234.299	233.563	233.259	233.671	234.428	233.07	234.776	233.938	233.521
0.00250003	236.742	236.442	236.452	236.623	236.061	235.545	235.539	236.488	235.762	234.847	235.941	235.164	234.776	236.096	235.593	235.598	234.535	235.761	235.242	235.918	235.114	235.42	234.484	234.502	235.436	234.968	234.376	234.497	234.411	235.081	234.405	235.192	233.936	234.827	234.145	233.512	234.061	235.004	234.652	233.189	234.319	232.851	232.83	233.662	234.392	232.437	233.908	234.137	233.359
0.00247146	236.692	237.15	236.312	236.203	236.271	236.118	236.937	236.998	236.065	236.513	235.679	235.209	235.321	236.5	235.033	236.374	234.417	234.541	234.656	235.349	234.935	235.606	235.694	234.054	235.405	234.602	234.58	234.749	234.858	235.45	234.53	233.885	234.453	233.736	232.342	233.935	232.788	234.453	233.397	233.754	234.252	233.336	232.95	233.055	233.75	233.863	234.091	233.075	232.342
0.00244289	237.221	237.778	236.11	236.298	235.675	236.398	236.937	236.608	236.466	236.818	236.233	235.151	235.43	236.419	235.207	236.536	235.452	235.118	235.096	235.596	234.93	235.107	235.184	235.117	235.481	234.692	235.205	234.687	235.132	235.332	234.387	234.785	234.439	234.221	233.914	233.792	232.898	235.018	233.251	233.715	234.407	234.126	233.088	233.282	233.209	233.532	233.438	233.027	232.855
0.00241432	237.825	236.287	236.693	236.729	236.839	236.792	236.853	236.672	235.575	237.154	235.419	236.181	235.701	236.318	235.813	236.346	234.726	235.075	236.137	235.512	235.485	234.166	234.823	234.53	235.273	234.3	234.33	234.953	235.274	235.674	234.272	233.601	234.605	234.509	233.416	233.896	233.293	234.355	234.627	234.021	235.723	233.797	233.492	232.892	233.133	233.815	233.647	233.26	233.46
0.00238574	238.545	236.925	237.483	237.294	236.249	237.352	236.887	236.271	236.328	237.588	235.903	236.728	235.891	237.161	236.157	236.641	235.339	236.386	236.543	235.861	235.779	234.09	234.79	235.266	235.519	234.605	234.941	234.926	234.988	235.886	234.527	234.569	234.911	235.17	234.752	233.815	233.769	234.75	234.841	234.139	235.289	234.873	234.1	234.119	233.372	233.79	234.393	233.518	234.174
0.00235717	239.214	237.632	237.93	237.93	237.746	237.675	236.926	236.993	237.353	237.969	237.041	237.519	236.117	237.283	236.526	237.041	235.9	236.549	236.362	236.525	235.636	234.498	235.688	235.481	235.889	235.143	234.448	235.505	235.162	235.651	235.089	235.246	235.5	235.457	234.545	235.067	234.693	234.814	235.067	234.568	235.488	235.233	234.826	234.546	233.848	234.534	234.243	233.594	234.488
0.0023286	239.545	237.703	238.661	238.252	238.482	239.156	237.803	237.705	237.179	238.078	237.002	237.667	236.475	237.927	237.008	237.206	235.704	237.081	237.054	236.898	236.712	235.96	236.06	235.285	236.052	235.658	235.981	236.235	235.926	235.992	235.708	236.697	235.965	236.114	235.974	235.602	235.489	235.576	236.173	234.725	235.931	235.432	235.738	234.978	235.016	235.338	234.052	234.395	234.29
0.00230003	239.64	239.585	238.79	238.808	238.372	238.702	237.806	238.804	238.425	237.892	237.802	238.628	236.584	239.191	237.519	237.412	236.299	237.603	236.911	235.836	235.699	236.579	238.492	237.172	236.707	236.967	236.169	236.529	236.723	236.71	236.586	236.334	236.886	236.283	236.82	236.516	236.065	235.739	235.385	234.964	236.015	235.874	236.579	235.102	234.828	235.818	235.606	233.986	234.004
0.00227146	239.355	239.098	239.577	238.904	238.98	239.59	238.669	239.614	237.558	237.898	237.417	238.236	236.685	239.544	238.094	237.387	236.389	237.813	237.51	236.223	236.719	237.388	237.535	237.144	236.747	237.035	237.147	236.95	236.551	237.25	236.813	237.721	237.53	236.801	238.438	236.569	236.284	236.717	236.337	235.064	236.323	235.717	237.06	235.578	235.834	236.409	235.265	235.19	233.69
0.00224289	238.602	239.191	239.241	239.418	238.812	238.789	238.046	239.09	238.823	239.097	238.076	238.212	239.042	238.835	236.066	237.728	237.01	237.094	237.405	236.821	237.692	237.663	237.779	237.177	237.531	236.721	236.617	236.744	237.866	237.184	236.026	237.184	236.479	237.256	237.861	235.975	237.038	235.752	235.569	235.645	236.189	235.932	236.373	235.414	234.631	234.652	234.179	234.306	232.803
0.00221431	238.481	238.924	239.448	238.893	239.331	238.504	237.765	238.328	238.838	239.017	237.905	238.198	239.174	238.361	236.898	237.3	237.048	237.578	237.105	237.525	237.435	238.24	236.924	237.488	237.117	236.688	237.273	237.038	237.381	237.313	235.926	236.716	236.431	237.264	236.718	235.446	236.637	235.332	235.468	235.465	236.043	235.866	236.494	235.58	235.592	234.694	234.989	233.992	233.291
0.00218574	239.039	238.814	239.081	237.961	237.696	239.249	237.829	238.308	237.878	238.363	237.677	237.864	238.523	237.87	237.244	237.672	238.059	236.661	237.091	236.747	237.562	237.502	237.036	236.778	236.984	236.513	237.237	237.199	236.527	235.791	235.816	237.09	236.331	237.426	236.899	235.317	236.965	234.556	236.071	234.855	235.279	236.32	236.2	236.3	234.418	234.323	234.453	232.708	232.76
0.00215717	238.605	237.736	238.188	236.991	238.2	239.31	237.733	237.58	237.55	237.976	237.887	237.212	238.355	238.145	236.95	237.185	237.093	236.742	236.385	236.64	237.198	237.696	236.671	236.36	236.08	235.998	236.243	237.09	236.085	236.48	235.772	236.196	236.101	237.025	236.885	235.513	236.337	234.86	235.925	234.399	235.063	235.781	235.878	235.154	233.97	233.923	234.058	232.214	232.393
0.0021286	237.83	237.706	238.218	236.636	238.261	238.452	237.914	238.218	237.466	237.409	237.759	237.471	237.638	238.341	236.693	237.095	237.067	236.003	235.984	236.004	235.891	237.044	235.899	235.868	235.386	234.661	236.166	237.05	236.484	236.836	235.553	236.015	235.154	236.531	236.329	236.275	235.861	235.284	235.582	234.038	233.676	234.309	235.38	234.172	233.388	232.65	232.586	230.35	230.704
0.00210003	237.505	237.54	237.406	236.491	238.558	237.191	237.808	236.491	236.587	236.274	236.686	236.804	236.61	236.698	236.923	236.526	236.725	235.457	235.612	235.228	235.491	236.549	234.98	235.764	235.06	235.151	236.746	236.541	235.457	236.118	235.474	235.323	235.054	236.349	236.516	236.479	235.228	234.153	235.307	233.325	234.656	234.374	234.781	232.946	232.822	231.144	230.804	228.917	228.808
0.00207145	238.195	238.048	237.553	236.94	237.708	237.911	237.803	236.895	237.464	236.445	237.062	236.433	236.278	237.692	236.995	236.947	236.615	235.293	235.973	235.687	235.127	236.416	236.584	235.474	235.52	234.342	235.351	235.836	235.888	235.929	235.379	235.531	234.732	235.591	236.269	235.916	235.206	235.207	234.899	232.575	233.162	233.809	234.091	232.103	231.12	229.942	229.297	226.405	226.739
0.00204288	238.1	237.761	237.063	237.082	237.996	236.982	237.756	235.235	236.798	235.488	236.896	236.637	235.564	235.899	236.967	236.308	235.76	234.949	235.831	235.105	235.312	236.187	235.733	235.679	235.534	234.642	236.902	235.559	234.467	235.444	235.449	234.78	235.013	235.543	235.692	235.526	234.782	235.194	234.406	232.48	234.51	233.795	233.649	231.126	230.484	229.219	229.117	225.442	225.919
0.00201431	238.36	238.638	237.86	237.241	236.903	237.094	236.788	237.149	237.895	237.625	236.77	237.429	235.831	236.536	236.506	236.534	237.229	235.755	235.69	235.842	236.727	235.243	235.453	234.754	234.701	235.248	234.599	234.605	234.978	235.043	235.263	233.725	235.617	234.936	235.568	234.662	235.523	235.181	233.494	231.605	232.262	231.593	230.386	229.973	228.418	226.836	224.948	224.321	221.876
0.00198574	238.408	239.005	237.899	237.527	237.393	237.408	236.55	237.026	237.335	238.244	237.024	237.034	236.097	236.178	236.036	236.847	236.605	236.953	236.065	235.05	236.464	235.083	235.156	235.12	234.701	235.547	234.849	234.748	235.572	235.413	235.562	234.784	235.497	234.936	235.234	234.035	235.632	235.458	233.738	232.172	232.13	230.999	229.886	229.045	227.511	224.654	224.637	222.408	219.596
0.00195717	238.718	237.892	238.301	237.673	237.59	238.075	237.315	237.574	237.651	238.096	237.888	238.05	236.91	236.647	236.722	237.052	236.801	235.938	236.06	236.007	236.805	235.359	236.021	235.77	234.825	235.7	234.99	235.074	234.797	235.134	235.758	234.659	235.119	234.963	235.43	234.859	235.139	234.851	233.98	232.151	232.25	230.329	229.072	227.193	226.331	221.9	221.996	219.155	215.233
0.0019286	239.029	238.427	238.329	238.381	237.885	238.593	237.654	238.573	237.884	238.592	238.149	238.532	237.467	236.785	236.275	237.299	236.667	237.094	236.382	236.437	237.116	235.354	237.016	236.59	234.982	236.412	236.102	235.845	235.707	236.08	236.343	235.322	236.035	235.439	235.805	234.849	234.912	234.422	233.183	231.851	231.487	228.838	227.571	225.273	224.022	220.29	219.556	216.205	212.863
0.00190003	239.416	239.414	238.527	238.806	238.59	238.754	238.228	238.095	238.755	238.347	238.682	238.378	238.151	237.212	237.015	237.4	236.811	236.727	236.197	236.658	238.037	236.032	236.83	235.546	235.459	236.91	236.449	236.476	236.608	236.42	236.662	236.118	236.299	235.346	235.572	235.084	234.948	233.457	232.237	230.394	229.354	226.946	224.979	222.761	220.678	218.307	216.172	213.081	210.124
0.00187145	239.674	238.93	238.785	239.092	238.652	239.269	238.775	238.928	239.416	238.815	238.898	238.504	237.946	237.056	237.915	237.904	236.811	237.349	236.446	236.834	238.199	236.335	236.292	236.686	236.095	237.224	236.935	237.2	236.648	236.854	237.185	236.488	235.982	235.346	236.062	234.264	234.086	231.717	230.402	228.026	226.824	224.459	221.343	218.945	216.638	214.948	211.136	209.299	206.628
0.00184288	239.758	239.141	238.872	238.563	238.86	239.618	239.216	238.928	239.054	238.671	239.371	239.44	237.589	236.926	237.254	237.89	237.012	237.748	236.446	237.925	238.835	237.02	237.497	236.678	236.867	236.975	237.091	237.653	237.529	236.32	237.404	235.949	236.144	235.844	235.323	232.981	234.02	231.366	229.334	225.98	224.28	220.581	218.692	215.405	212.442	210.181	206.243	203.194	202.257
0.00181431	239.915	238.976	238.911	238.46	238.604	239.856	238.958	238.326	239.348	239.262	239.68	239.731	237.289	237.417	237.022	238.19	236.799	237.914	236.76	237.227	238.86	237.221	237.393	238.428	237.03	236.618	237.13	238.104	236.884	236.287	237.734	235.986	236.072	235.844	235.469	233.029	233.22	229.75	227.067	224.419	221.974	217.993	216.291	210.806	210.044	206.058	203.437	199.772	198.75
0.00178574	240.152	239.397	237.729	238.098	238.959	238.569	237.913	239.161	238.597	238.347	237.413	238.51	238.494	237.646	237.653	237.945	237.422	238.491	237.897	238.158	238.612	236.789	238.712	237.087	236.509	235.626	237.359	236.971	236.908	236.598	235.082	235.057	235.189	235.116	232.08	229.83	229.116	225.93	224.492	220.548	218.429	212.988	209.776	206.039	202.147	196.517	197.479	193.516	192.72
0.00175717	240.096	239.846	238.085	237.941	237.95	238.43	238.266	239.259	238.883	237.77	237.791	238.415	237.928	237.284	237.583	238.044	238.417	239.102	237.729	237.531	237.792	236.837	237.222	236.815	236.263	235.854	237.635	236.814	236.549	237.237	234.992	234.55	234.009	233.979	230.971	229.031	226.793	222.787	219.977	216.558	212.921	207.43	204.728	201.316	198.389	193.9	192.958	189.469	188.87
0.00172859	239.572	240.389	238.538	238.145	239.085	239.195	238.249	239.147	238.702	237.96	238.29	238.111	237.899	237.661	237.442	237.38	237.049	238.202	237.173	237.844	236.462	237.009	238.2	237.377	235.815	236.159	237.51	236.828	235.859	235.742	235.629	233.605	233.388	232.511	229.609	227.478	223.331	220.238	215.658	211.516	207.534	201.812	198.412	194.084	191.61	189.697	186.347	184.341	182.74
0.00170002	239.585	240.165	238.827	238.034	238.872	239.229	238.588	238.876	238.979	237.507	238.075	237.721	237.855	237.983	237.686	237.588	237.688	238.337	237.145	237.457	235.578	237.258	237.424	236.982	235.759	235.588	237.292	236.37	236.187	236.252	234.999	233.557	231.865	231.514	227.391	224.989	219.623	215.364	210.622	206.751	202.315	196.969	193.719	190	186.862	184.965	181.274	180.08	177.901
0.00167145	239.599	240.011	239.095	238.434	238.883	239.248	238.721	238.505	239.178	237.792	237.56	238.507	238.189	237.555	238.01	237.4	237.397	237.914	237.392	237.46	237.113	237.765	238.371	238.049	236.04	236.481	237.922	236.133	235.634	235.536	234.072	232.085	230.469	229.763	225.458	220.393	216.099	211.141	207.82	201.984	197.343	192.452	189.746	186.326	183.335	180.139	178.235	176.39	174.786
0.00164288	239.809	240.562	239.635	238.964	239.706	239.447	239.488	239.471	239.78	238.727	238.622	238.348	238.108	238.283	238.357	238.301	237.797	237.928	237.61	237.399	237.499	237.917	237.763	237.715	236.535	237.621	237.706	235.766	234.667	234.122	232.988	230.4	228.77	226.289	221.578	214.718	210.458	204.757	202.604	196.75	192.273	188.009	185.18	182.364	179.201	175.485	174.509	172.957	172.159
0.00161431	240.518	240.318	239.349	239.571	239.583	239.936	239.726	239.086	239.816	238.98	238.698	239.217	238.926	238.589	239.198	239.2	238.662	238.476	237.954	239.141	237.682	238.345	239.481	237.493	236.4	236.55	237.988	235.402	235.372	234.171	231.261	228.248	224.254	221.402	216.561	210.766	204.322	198.2	195.183	190.903	186.311	182.228	180.23	177.161	175.012	171.547	169.07	168.293	168.336
0.00158574	240.647	240.685	240.231	239.857	240.72	239.992	240.341	240.008	240.125	239.775	239.774	239.702	238.523	238.67	239.526	240.057	238.984	238.924	238.145	238.97	237.959	238.393	238.428	236.785	236.725	236.307	237.937	235.2	235.282	232.821	230.751	226.691	222.31	218.094	212.494	206.585	200.384	194.72	190.158	186.252	182.496	176.399	175.737	173.133	172.601	169.058	166.242	164.47	166.595
0.00155716	241.399	239.941	240.79	240.14	239.911	239.551	239.506	240.439	239.908	238.899	239.009	240.511	237.976	238.894	238.634	238.287	238.034	238.62	238.655	239.115	239.54	237.885	237.706	237.243	238.776	237.036	236.143	235.58	231.554	229.494	225.026	223.413	217.408	211.095	206.135	199.214	193.177	188.845	182.527	179.237	176.195	173.1	170.816	168.171	167.32	163.105	164.085	162.082	160.957
0.00152859	240.956	240.26	240.434	240.683	240.272	239.794	239.574	239.975	239.681	239.28	239.525	240.149	238.537	239.665	237.763	238.839	238.401	239.531	238.624	238.106	239.588	238.524	238.49	236.871	238.446	235.285	234.605	232.714	228.867	225.687	221.964	216.858	212.758	206.235	201.413	194.888	189.524	185.933	180.303	177.166	172.047	170.371	168.308	165.952	164.379	161.316	161.672	161.241	159.633
0.00150002	240.813	241.143	241.395	240.95	240.231	240.144	239.125	239.992	239.744	239.179	238.718	240.795	238.699	238.354	239.586	238.981	239.107	239.108	238.866	238.873	237.98	238.301	238.791	237.31	237.312	233.953	232.559	229.66	224.95	221.836	216.458	209.224	204.886	198.564	193.347	188.258	182.965	177.897	173.696	172.715	167.414	165.475	164.199	162.024	160.75	158.823	158.883	158.651	157.615
0.00147145	240.342	241.255	241.275	241.589	240.825	240.931	239.738	239.992	240.077	239.645	240.094	240.194	239.318	240.172	239.093	240.068	239.84	239.752	239.152	237.893	238.465	238.634	238.752	236.95	236.221	232.393	230.89	226.833	221.928	215.796	209.822	202.656	197.508	190.729	186.331	181.352	176.483	174.529	170.162	169.251	164.07	163.636	161.218	160.437	158.919	156.671	157.699	157.632	155.47
0.00144288	240.751	242.012	241.649	241.793	240.739	241.753	240.205	239.496	241.472	239.764	240.679	240.182	239.594	240.753	239.881	240.264	240.092	240.332	239.876	238.485	238.672	238.005	237.289	235.932	233.558	229.613	227.994	222.874	216.208	208.708	202.183	196.285	190.826	183.798	179.743	175.219	171.231	168.982	165.513	164.495	161.901	160.156	159.001	158.214	155.85	155.261	155.616	155.781	153.579
0.0014143	241.084	242.14	242.705	241.597	241.464	242.12	240.348	240.69	240.954	240.327	240.379	239.958	240.305	240.883	240.679	240.713	240.339	240.399	240.472	239.66	238.736	237.891	235.794	233.708	230.207	224.422	222.643	216.066	209.88	202.141	195.391	190.676	184.633	178.551	176.326	172.22	167.866	166.416	163.392	161.593	160.368	159.847	157.762	156.948	155.507	154.1	153.988	154.119	152.884
0.00138573	241.984	242.448	243.08	241.684	241.652	242.257	241.398	242.297	242.707	241.265	241	241.269	240.448	241.394	240.953	240.894	240.81	240.79	240.059	239.247	238.053	237.373	234.966	230.267	226.571	220.265	215.162	207.369	201.244	196.212	189.187	184.581	179.219	174.024	171.709	167.119	166.214	162.971	161.17	158.563	157.612	157.065	156.676	153.912	153.318	153.498	152.536	152.864	152.924
0.00135716	242.351	242.448	243.879	241.622	241.938	242.252	241.731	243.092	241.727	241.313	241.144	241.218	241.042	241.318	242.058	241.046	241.033	240.503	240.383	239.543	238.297	237.44	232.928	227.635	223.735	215.404	210.464	201.03	194.829	192.687	185.923	179.057	175.781	171.648	169.939	166.278	165.176	160.593	160.054	157.44	156.186	156.596	155.878	152.73	152.892	153.17	152.211	152.361	153.003
0.00132859	242.991	242.649	243.152	241.36	242.054	241.959	242.26	242.681	241.928	241.639	241.991	241.191	240.561	241.08	241.578	240.256	239.911	239.95	238.878	239.204	236.241	234.226	228.785	224.376	216.36	208.76	200.522	192.455	185.387	181.725	175.902	172.373	169.082	164.738	163.052	160.315	158.971	157.215	155.342	154.15	154.107	152.195	151.448	150.962	149.886	149.646	149.195	148.557	149.393
0.00130002	242.89	242.167	243.667	242.021	242.393	241.682	241.917	241.995	242.272	241.526	241.114	240.659	240.514	240.027	241.125	240.439	239.535	240.132	237.802	236.113	234.151	229.119	224.838	217.262	209.765	203.114	195.748	188.394	182.017	177.693	173.382	170.131	168.577	163.434	161.794	159.433	158.152	155.605	154.963	153.673	152.788	151.438	150.857	150.517	149.863	149.032	148.996	147.982	148.712
0.00127144	243.176	242.991	243.048	242.406	241.797	242.087	241.551	242.944	241.89	242.302	242.384	241.053	240.812	241.284	241.819	240.901	240.218	238.977	235.969	232.68	230.955	223.134	217.708	209.629	200.371	194.697	188.333	182.065	176.941	173.362	168.657	166.833	164.697	161.291	159.318	157.486	156.767	154.148	153.773	153.084	152.43	149.459	150.665	149.433	148.287	148.524	147.22	147.117	147.793
0.00124287	242.93	242.469	243.278	243.168	242.657	241.855	241.137	242.121	242.304	241.983	242.173	240.636	240.787	240.665	240.937	240.75	239.495	239.084	234.359	231.115	227.171	217.806	211.069	202.169	193.78	188.771	182.371	177.003	172.213	168.248	165.977	164.116	162.956	158.918	157.504	154.679	154.637	152.967	152.652	151.829	150.744	148.394	149.805	148.935	147.975	147.849	146.833	146.651	146.256
0.0012143	242.787	242.361	243.266	242.981	242.615	241.908	241.095	242.202	242.252	241.55	241.055	240.346	240.559	240.915	240.069	239.651	238.777	236.789	232.247	228.378	221.618	212.68	205.605	196.084	190.401	183.967	177.256	172.695	168.602	165.14	163.931	161.286	158.791	156.444	156.776	153.583	152.034	151.216	150.09	150.601	149.954	147.961	149.019	148.29	147.998	146.908	146.182	145.962	145.597
0.00118573	242.764	243.091	241.961	242.32	242.073	242.144	241.253	242.894	241.563	240.945	241.607	240.76	240.526	240.985	239.243	238.199	237.704	233.876	228.083	223.157	214.774	205.952	198.531	190.145	185.299	178.775	173.39	169.301	165.998	163.17	160.903	159.068	155.925	154.955	154.248	152.739	150.703	149.945	149.454	149.579	149.497	147.178	148.078	146.659	145.946	145.928	145.134	145.163	144.818
0.00115716	242.408	242.099	241.993	242.244	241.879	241.746	241.476	241.677	241.563	240.762	240.13	240.091	240.589	239.608	239.735	237.046	234.671	230.118	223.497	216.17	207.854	199.038	191.227	183.635	178.782	172.357	168.442	164.608	162.157	158.583	157.66	155.577	153.562	152.804	152.097	150.088	149.841	148.579	149.511	148.288	147.52	145.75	146.823	145.715	145.172	144.662	145.092	144.131	144.342
0.00112859	242.411	242.794	240.954	241.457	241.498	241.688	241.71	242.626	241.168	240.308	240.923	240.29	240.465	240.04	239.273	236.127	234.03	227.006	219.517	208.999	202.565	193.157	186.76	178.261	173.52	168.484	165.756	162.235	159.901	157.358	155.962	153.663	152.802	152.474	150.928	150.466	149.452	147.198	149.308	147.778	147.143	145.471	146.033	144.356	144.029	144.043	144.087	143.041	144.131
0.00110001	242.376	242.362	241.815	241.689	241.514	241.919	240.779	241.318	240.452	240.455	241.46	239.533	239.124	239.423	236.627	233.249	227.269	222.325	211.852	203.185	193.217	185.608	179.248	171.55	167.623	163.982	160.534	157.235	156.187	155.877	151.809	149.798	150.353	149.474	150.212	147.712	147.03	146.428	145.793	147.002	145.847	144.032	144.876	144.406	143.74	143.254	143.957	141.012	141.935
0.00107144	242.301	242.334	241.226	241.642	241.312	241.391	240.774	240.399	240.833	240.408	241.342	240.16	238.701	236.073	234.197	229.991	221.935	215.278	207.182	196.584	188.63	180.392	174.809	168.2	165.785	161.56	159.082	156.244	155.027	154.551	150.651	149.926	149.018	148.811	148.087	146.562	146.797	145.696	145.535	145.399	144.738	143.211	144.297	143.512	143.474	142.809	143.262	141.06	141.789
0.00104287	242.072	242.02	241.089	241.618	241.499	241.927	241.391	240.875	239.892	240.152	239.806	240.24	238.001	235.423	230.775	225.295	216.215	206.512	198.499	187.823	180.812	173.575	167.869	163.871	161.7	158.241	155.534	154.806	152.37	151.472	149.695	147.342	147.63	147.786	146.216	145.958	145.954	143.973	144.204	143.967	144.574	143.247	143.472	142.492	142.523	141.93	141.89	141.129	141.162
0.0010143	241.778	242.177	241.539	241.402	241.177	241.352	241.147	240.867	240.09	239.927	239.304	239.739	237.488	233.828	227.362	220.517	209.911	199.408	191.933	181.647	176.331	169.688	164.86	161.406	159.289	156.522	153.678	152.876	151.042	150.344	148.447	147.395	145.916	146.777	144.943	145.455	145.198	143.763	143.227	143.018	144.008	142.977	142.273	141.792	142.039	141.58	141.59	141.387	140.798
0.000985727	241.582	241.788	241.483	241.797	241.254	241.575	240.749	240.058	240.096	239.721	239.163	238.375	235.852	231.905	224.272	214.471	203.568	193.546	184.402	176.184	169.759	166.587	161.286	158.555	156.582	153.752	151.917	151.83	150.56	149.038	147.146	146.368	145.819	145.873	143.5	145.105	144.351	143.561	142.651	142.585	142.628	142.724	141.151	141.724	140.72	141.076	140.908	139.994	140.355
0.000957155	241.271	241.618	241.29	241.562	240.857	241.479	240.374	240.744	240.398	239.517	238.48	235.559	232.397	227.101	217.844	206.719	197.477	187.618	179.341	173.336	166.671	164.566	160.569	157.092	155.157	151.715	150.533	150.84	149.071	147.758	146.524	145.275	145.528	144.789	143.488	144.024	143.796	143.541	141.517	142.33	141.431	142.472	140.725	141.046	140.064	140.423	140.577	139.174	140.402
0.000928584	241.133	240.954	241.727	241.41	240.882	241.521	240.332	239.713	239.218	239.304	236.55	234.362	227.789	221.238	209.731	198.917	188.664	181.082	172.791	167.308	163.074	160.889	157.072	155.698	153.37	150.6	150.084	149.773	147.722	147.238	146.137	144.819	145.14	144.263	143.607	144.414	143.24	143.455	141.829	141.432	141.547	141.843	140.567	140.345	140.203	139.763	140.583	139.347	140.356
0.000900012	241.024	241.68	241.127	241.41	240.397	240.938	239.914	238.882	239.513	239.242	236.287	232.466	224.19	215.867	203.714	192.942	183.435	176.175	169.612	164.809	161.836	157.177	155.078	154.326	152.786	150.182	149.01	149.289	147.491	147.238	145.434	144.784	145.495	144.044	142.679	144.498	142.815	143.835	141.404	140.883	142.324	141.283	140.567	140.048	139.579	139.279	139.776	139.053	140.527
0.00087144	241.399	241.27	240.255	240.195	241.528	239.685	239.302	237.999	239.158	237.626	232.094	224.831	215.385	204.184	192.149	183.735	174.661	168.398	164.216	159.966	156.228	153.336	151.482	151.686	148.435	147.894	146.959	145.654	146.13	144.275	143.893	142.726	143.706	143.175	142.761	142.203	141.826	142.269	139.435	139.522	140.322	140.796	138.393	139.551	140.508	139.318	139.608	138.281	139.012
0.000842868	240.956	241.346	240.264	240.284	240.431	239.391	239.493	238.077	237.211	235.02	230.217	220.652	207.927	199.214	187.737	180.039	172.841	166.127	161.798	158.447	155.144	152.538	150.488	150.234	147.959	146.899	146.026	145.399	145.208	142.251	143.173	142.477	143.42	143.099	142.615	141.824	141.389	142.149	139.354	139.351	140.613	140.157	138.256	139.47	139.71	139.276	139.102	138.155	138.602
0.000814296	240.956	241.636	240.673	240.372	239.791	239.181	239.297	238.281	234.702	231.991	224.78	214.221	199.498	190.443	180.297	174.448	166.962	163.811	157.688	157.248	153.485	151.685	150.309	149.121	147.181	145.367	145.342	144.535	143.974	142.455	142.129	141.631	142.667	142.879	141.032	140.211	141.181	141.028	139.673	139.141	139.928	139.739	138.427	139.814	139.414	139.08	138.939	138.126	138.442
0.000785725	240.505	241.44	240.883	240.504	239.461	239.487	239.261	237.582	235.07	228.834	219.297	205.58	193.171	184.549	175.799	169.86	163.855	160.256	155.57	154.548	151.964	150.013	148.443	147.624	146.033	144.488	145.49	144.095	143.447	142.177	141.445	141.44	141.888	142.395	141.008	140.22	140.526	140.583	139.377	139.045	139.694	139.639	138.29	137.926	138.887	138.816	138.669	137.554	137.92
0.000757153	240.505	241.107	240.482	240.744	240.066	238.489	238.426	236.412	233.238	224.485	212.418	197.911	187.543	178.81	171.499	165.725	159.485	157.883	154.691	152.108	149.768	148.445	147.139	145.925	144.638	144.173	143.879	143.538	143.156	141.067	141.445	141.799	141.337	141.854	140.524	139.703	140.156	139.619	138.232	139.001	139.989	139.036	138.277	137.166	139.071	138.648	137.799	137.781	137.841
0.000728581	240.956	241.52	240.608	240.844	240.436	239.06	237.479	234.016	229.239	217.046	203.431	189.987	180.782	174.405	168.057	161.839	158.436	155.273	153.769	150.191	148.703	147.34	146.65	144.923	144.067	143.464	142.96	142.776	141.75	141.067	140.723	141.634	141.214	141.204	140.07	140.017	139.983	139.406	138.944	138.679	138.249	138.519	138.235	137.948	138.709	137.791	136.949	137.451	137.956
0.000700009	240.956	241.743	241.126	240.608	240.338	239.136	236.075	231.557	222.277	208.45	194.497	182.794	173.527	168.475	163.746	157.925	155.345	152.898	150.166	148.647	147.864	146.918	145.708	144.418	143.961	142.681	143.733	142.144	141.483	141.241	140.975	140.408	140.849	140.636	139.927	139.872	139.527	138.925	138.399	138.386	138.907	138.484	138.027	137.559	137.892	137.511	137.654	136.851	137.744
0.000671437	241.399	242.247	241.059	240.703	241.081	239.741	235.557	229.323	217.059	201.817	188.822	178.698	169.807	164.755	160.572	155.427	154.285	151.89	148.73	148.512	147.172	146.643	146.352	144.136	143.819	141.6	143.378	141.979	141.337	140.79	140.548	141.195	140.303	140.445	139.548	140.051	139.48	138.81	138.685	138.605	138.055	138.54	137.942	138.309	137.988	136.477	137.388	136.94	138.181
0.000642866	241.926	241.851	241.213	241.138	240.058	236.895	231.593	220.52	207.233	192.064	180.177	170.826	164.191	159.58	156.183	151.146	149.983	147.939	147.018	147.087	144.979	144.837	143.657	143.898	141.875	141.847	141.331	139.702	140.28	139.598	138.98	140.123	139.987	138.99	138.869	139.095	138.423	137.677	137.364	139.066	137.517	137.98	137.528	136.948	137.464	137.159	137.069	136.645	137.578
0.000614294	242.197	242.214	241.591	241.046	238.652	235.085	227.413	215.08	200.498	186.717	177.141	167.533	162.291	158.314	154.242	150.045	148.955	147.338	145.91	145.65	144.732	144.38	143.349	142.965	141.374	141.41	141.874	139.75	139.809	139.264	138.98	140.109	139.558	138.915	138.773	138.409	138.423	138.444	137.761	138.875	137.567	137.549	137.22	137.565	136.671	137.206	137.215	136.188	137.692
0.000585722	242.545	243.376	242.524	240.163	237.289	230.97	221.283	205.293	190.266	177.504	169.038	161.476	158.298	154.038	151.53	149.432	147.795	146.154	145.653	144.982	143.505	143.045	142.781	142.385	140.622	141.143	141.664	139.79	139.302	138.716	139.017	139.41	139.259	138.6	138.31	138.061	138.073	137.473	137.056	138.366	137.058	137.497	137.935	137.321	136.587	136.824	137.378	136.017	137.398
0.00055715	243.04	243.752	243.417	241.068	236.989	227.054	214.076	196.087	183.541	172.784	166.154	159.27	155.553	153.552	150.448	148.329	146.6	145.1	144.398	143.541	142.217	142.303	142.716	141.907	140.479	140.266	141.969	139.504	140.086	138.444	138.941	139.211	139.005	138.51	138.267	137.862	137.712	137.706	137.77	138.053	137.448	137.013	137.053	137.133	136.176	137.308	137.535	136.282	137.479
0.000528578	243.32	244.098	242.905	241.565	233.946	222.376	205.446	187.036	175.954	166.654	161.401	155.903	152.661	150.441	148.29	147.591	145.703	144.879	144.529	144.214	141.734	141.653	141.829	141.439	139.943	139.318	141.231	138.964	139.817	138.353	139.141	139.092	138.629	138.003	137.698	137.101	137.478	137.755	138.32	137.731	137.234	136.573	137.059	137.743	135.973	137.389	136.467	136.067	137.21
0.000500007	243.648	244.319	242.527	239.312	227.557	213.867	197.096	181.433	172.282	164.591	160.121	155.272	150.576	150.544	147.988	146.684	145.048	144.476	144.005	142.641	142.566	140.838	140.683	141.249	139.63	139.671	140.131	138.658	138.55	138.607	139.008	138.585	138.578	137.955	137.408	136.88	137.383	138.192	138.03	137.862	137.049	136.663	137.292	137.298	136.369	137.08	137.988	135.583	136.219
0.000471435	244.003	244.689	241.683	234.651	219.656	202.521	187.971	173.699	165.612	158.617	155.419	151.899	149.579	149.071	148.001	146.028	144.944	143.586	143.228	142.428	141.674	140.3	140.181	140.676	140.359	138.963	139.924	138.121	138.204	138.594	138.675	138.727	138.204	137.712	136.934	137.798	137.241	137.771	138.132	138.02	137.705	137.095	136.091	137.827	135.809	136.456	137.701	135.878	136.384
0.000442863	244.336	244.574	241.031	231.352	210.673	193.736	182.217	170.085	163.097	155.823	153.561	151.244	148.853	148.358	146.764	145.546	144.714	142.706	142.08	140.826	142.257	140.128	139.615	140.138	140.407	139.026	139.076	137.847	137.383	138.2	138.745	138.721	138.28	137.622	137.626	137.62	137.193	137.712	137.459	138.172	137.448	137.596	136.276	136.803	136.396	136.314	136.488	136.206	135.837
0.000414291	243.287	244.238	237.442	221.416	199.269	182.888	170.701	163.088	157.575	154.898	150.367	148.657	145.918	145.767	144.701	143.02	143.825	143.178	142.085	140.499	140.681	141.723	140.086	139.713	139.818	137.49	139.453	137.653	136.799	138.887	137.524	137.976	139.396	138	137.047	135.914	136.757	137.99	136.084	136.676	136.019	136.583	135.203	137.029	136.116	137.011	137.854	137.255	137.736
0.000385719	243.889	244.481	233.54	213.321	191.843	177.915	167	160.205	155.344	153.177	148.016	147.352	144.561	144.642	142.875	141.731	142.675	142.564	140.607	140.295	140.256	140.325	139.879	140.099	138.49	137.016	138.43	136.501	136.678	137.929	136.458	137.609	138.553	136.8	136.125	136.363	136.202	137.592	137.039	136.48	135.772	136.977	134.684	136.401	136.399	136.601	136.84	137.258	136.958
0.000357148	245.298	241.863	225.678	201.416	181.231	169.283	160.066	155.525	150.558	148.332	144.965	143.849	142.707	142.906	141.824	140.575	140.066	139.328	138.217	139.305	137.747	137.827	137.171	138.135	136.373	136.849	136.642	135.572	136.83	137.355	135.472	135.425	135.35	135.725	134.804	135.951	135.43	135.233	134.969	135.449	134.492	135.725	134.576	134.44	135.552	135.276	135.965	135.169	135.364
0.000328576	245.69	236.233	216.119	190.344	172.808	163.718	156.76	153.122	149.419	147.114	143.364	142.6	141.769	141.923	141.223	140.13	138.648	138.954	137.606	138.44	138.33	137.779	137.313	138.513	136.536	137.193	136.773	136.003	136.088	137.322	136.043	136.021	135.812	136.103	136.071	137.018	135.866	135.857	135.836	135.688	135.14	135.313	134.576	135.516	134.98	134.82	134.537	135.278	135.112
[truncated: 42 more columns]

## Sheet: Fig. 5b
Right side of WE
Time (s)	0	2	4	6	8	10	12	14	16	18	20	22	24	26	28	30	32	34	36	38	40	42	44	46	48	50	52	54	56	58	60	62	64	66	68	70	72	74	76	78	80	82	84	86	88	90	92	94	96
Distance to the electrode (m)	luma	luma	luma	luma	luma	luma	luma	luma	luma	luma	luma	luma	luma	luma	luma	luma	luma	luma	luma	luma	luma	luma	luma	luma	luma	luma	luma	luma	luma	luma	luma	luma	luma	luma	luma	luma	luma	luma	luma	luma	luma	luma	luma	luma	luma	luma	luma	luma	luma
0.000327	239	220	194	174	161	155	150	147	146	145	143	142	141	142	140	140	141	137	139	138	138	137	136	136	138	138	135	136	137	136	136	135	135	137	136	134	137	136	133	134	137	134	135	135	135	134	136	134	135
0.000356	241	225	201	179	163	157	151	147	145	143	141	141	141	140	139	139	139	137	139	138	137	137	137	138	136	137	135	135	137	137	135	135	135	136	136	134	136	136	134	134	137	135	135	133	135	135	136	135	134
0.000384	240	228	206	187	167	160	154	150	146	144	142	143	142	142	141	140	141	141	140	139	138	138	141	135	136	139	137	136	139	137	136	136	137	138	137	136	136	136	137	135	137	136	134	135	134	136	137	136	135
0.000413	243	233	214	197	180	168	160	154	149	148	146	144	144	144	143	141	140	140	141	140	139	138	140	137	137	138	137	137	137	137	137	136	137	137	137	136	137	136	136	135	137	136	135	135	136	135	136	136	136
0.000441	243	234	222	206	187	174	164	157	151	149	148	147	145	146	144	143	140	140	141	140	140	139	140	138	138	139	137	138	138	138	137	136	138	137	138	136	137	136	137	136	138	136	136	136	136	135	136	137	136
0.00047	244	237	227	213	199	184	172	163	156	154	151	149	147	147	144	143	142	142	141	141	140	140	141	139	140	139	139	139	139	138	138	137	137	138	139	137	138	137	137	137	139	137	136	137	137	136	137	137	137
0.000498	245	240	234	220	205	190	177	167	158	155	153	151	148	149	146	145	143	144	143	143	142	142	141	141	141	140	140	140	139	139	138	138	139	139	139	138	139	138	139	137	140	137	137	138	138	137	138	138	138
0.000527	246	243	237	227	214	203	188	174	166	160	156	153	150	150	147	146	145	145	144	143	142	143	142	141	142	141	141	141	140	141	140	139	140	139	140	139	140	139	139	138	140	138	138	139	139	138	139	140	139
0.000555	246	245	240	230	219	208	194	180	171	163	159	155	153	152	148	148	147	146	145	144	143	144	142	143	142	142	142	142	141	141	141	140	140	140	141	139	141	140	139	139	140	139	138	139	140	139	139	140	140
0.000584	246	245	242	235	227	218	206	192	180	170	164	159	156	154	151	150	148	148	147	146	146	144	143	143	143	142	142	142	141	142	141	140	141	141	141	141	142	141	140	140	140	139	140	140	140	139	140	141	140
0.000612	247	246	244	240	232	224	212	196	185	174	167	162	158	155	151	150	149	148	147	146	146	145	143	144	145	143	143	142	142	143	142	141	142	141	141	141	142	141	140	141	140	140	140	140	141	140	140	141	141
0.000641	246	247	246	242	237	229	220	207	195	183	178	168	163	160	156	154	152	151	148	149	146	146	145	146	146	145	144	144	143	142	142	143	143	142	143	142	143	143	141	141	141	142	141	141	140	139	142	142	141
0.000669	247	248	246	243	239	232	224	213	201	189	180	171	164	162	157	156	152	152	150	149	148	148	145	146	146	145	145	145	144	143	144	143	143	142	143	142	143	143	142	141	141	142	141	141	141	140	142	142	141
0.000698	248	247	246	244	241	235	229	222	211	199	188	178	172	167	162	159	154	155	153	151	149	149	146	147	147	146	145	145	144	143	144	144	143	143	144	143	143	144	142	143	142	143	143	142	142	141	142	142	142
0.000726	249	247	247	246	244	239	234	227	216	205	193	183	175	170	164	160	157	157	154	152	151	150	147	148	148	147	146	146	145	144	145	144	144	144	144	144	144	144	142	143	142	144	143	143	142	142	142	143	142
0.000754	249	248	247	247	246	242	237	230	223	213	203	191	183	177	170	165	160	159	157	155	153	152	149	150	149	148	147	147	146	144	146	145	145	145	145	144	144	145	143	144	143	143	144	144	143	142	142	144	142
0.000783	249	248	247	247	247	245	240	233	226	217	208	196	187	180	172	167	162	161	158	156	154	152	150	150	148	149	148	147	147	146	147	145	146	145	145	145	144	145	144	144	143	143	145	144	143	142	143	145	142
0.000811	249	248	247	248	247	244	242	238	230	224	214	204	193	185	178	171	164	163	159	157	155	153	151	151	148	149	148	148	148	145	146	146	146	146	145	145	145	146	144	145	143	144	144	145	143	143	143	144	142
0.00084	248	248	247	247	247	245	244	241	234	228	216	207	197	186	179	173	165	165	160	158	156	154	151	152	151	149	148	148	148	146	146	146	146	145	146	146	145	146	144	145	143	144	145	145	142	143	143	144	143
0.000868	247	248	249	248	248	246	244	243	237	233	227	216	208	199	190	182	177	171	166	163	162	159	158	155	154	153	152	151	153	147	148	147	147	148	146	147	146	147	146	145	144	144	145	144	144	144	142	144	144
0.000897	248	249	249	248	248	248	245	244	239	236	229	220	213	203	194	185	179	174	168	164	162	159	159	156	155	154	152	151	153	148	149	148	148	148	146	146	146	147	147	145	144	145	145	145	145	144	143	144	144
0.000925	248	249	248	248	248	247	247	246	242	238	234	225	220	210	201	192	185	179	173	168	166	163	160	157	157	155	153	151	153	149	150	148	149	148	147	147	147	147	147	146	144	145	146	145	145	145	143	145	144
0.000954	249	249	248	248	248	248	248	247	244	242	237	230	224	215	206	196	188	181	175	170	166	163	161	158	158	156	153	152	153	150	151	149	149	149	148	147	147	147	148	147	145	145	146	146	146	145	144	145	145
0.000982	249	249	247	248	248	248	249	248	245	243	240	235	228	221	214	205	197	190	182	177	171	167	164	160	159	158	155	155	154	152	152	151	150	149	149	148	147	147	148	147	145	146	146	146	147	146	145	146	145
0.00101	249	249	248	248	248	249	248	249	246	245	242	237	231	224	217	209	201	193	186	180	174	169	167	163	160	159	156	156	154	153	153	152	150	150	150	149	149	148	149	148	146	147	147	147	148	147	146	146	146
0.00104	249	249	249	249	248	248	248	249	247	245	244	239	236	230	224	217	209	202	194	188	180	176	170	166	163	160	159	158	154	155	155	153	152	152	150	149	150	148	149	148	147	149	148	147	147	146	146	147	146
0.00107	249	249	249	249	248	248	248	249	247	246	244	242	238	232	227	221	212	205	197	190	182	177	171	168	165	161	160	159	154	156	155	154	153	153	151	150	151	149	149	149	148	149	149	148	148	147	146	147	146
0.0011	249	250	248	249	249	249	249	248	248	247	249	244	241	237	234	227	221	212	203	196	191	186	179	174	169	167	165	163	160	160	157	157	155	155	154	152	152	150	150	150	150	148	149	151	149	148	148	148	147
0.00112	249	250	249	249	249	249	249	249	248	247	249	245	242	239	236	229	223	217	208	200	194	188	181	176	172	170	165	163	161	161	159	158	155	156	154	154	153	151	150	151	150	148	150	151	150	149	149	148	147
0.00115	249	250	249	249	249	249	248	249	248	248	249	246	244	241	238	233	226	222	214	205	202	194	186	183	178	175	170	167	164	163	161	159	156	156	155	155	154	152	152	152	151	148	150	151	150	149	149	150	147
0.00118	250	249	249	249	249	249	249	250	248	248	249	247	245	243	241	237	230	226	219	212	205	198	191	187	180	178	172	168	166	164	162	160	158	158	156	155	155	153	153	153	152	149	151	151	150	149	150	150	148
0.00121	249	249	249	249	249	248	249	249	247	248	249	247	247	245	243	240	234	230	223	217	210	205	198	191	186	182	177	173	170	167	164	161	160	160	157	157	156	155	154	154	153	151	151	151	150	150	150	150	149
0.00124	249	249	249	249	249	247	249	249	247	248	249	248	247	245	244	242	236	233	226	222	215	210	202	195	189	184	179	174	172	168	166	163	161	162	159	157	157	156	155	154	154	151	152	152	151	150	151	150	149
0.00127	249	249	248	248	249	247	249	249	247	247	248	247	246	245	244	242	238	235	230	226	219	214	208	201	194	188	184	178	175	170	168	164	163	162	160	159	158	156	155	155	155	150	153	152	152	150	151	150	150
0.0013	249	249	248	248	249	247	249	248	247	247	248	247	245	244	244	242	238	237	233	229	223	217	210	204	197	191	185	179	176	172	168	165	164	163	161	159	159	157	156	155	156	152	154	152	153	151	152	150	150
0.00132	249	248	248	248	247	247	248	247	247	247	246	248	247	245	246	244	243	240	236	231	229	222	218	213	205	201	194	190	183	180	176	172	170	166	165	162	163	159	158	157	156	154	154	154	153	153	153	152	151
0.00135	249	248	247	247	247	247	247	246	246	247	246	247	247	245	246	244	244	241	237	233	230	226	221	215	209	203	197	192	186	183	178	174	171	167	166	163	163	160	159	158	156	155	155	154	153	153	153	152	151
0.00138	249	247	247	247	246	246	248	247	247	247	246	247	245	245	246	244	244	242	239	236	233	228	224	218	215	208	201	197	191	187	182	177	175	170	168	165	164	161	160	158	157	155	155	155	154	153	153	153	151
0.00141	248	247	247	247	246	247	246	246	246	246	246	245	246	245	246	244	244	242	240	239	236	232	228	222	219	212	205	200	195	189	184	179	176	171	170	166	164	163	161	159	158	156	156	156	155	153	153	153	151
0.00144	248	247	246	247	245	246	246	246	245	246	246	245	245	245	246	245	245	243	241	240	237	235	231	226	221	218	210	206	201	195	189	184	181	176	173	169	166	165	163	161	159	159	157	157	155	154	154	154	152
0.00147	247	246	244	246	245	246	246	246	245	245	246	245	244	245	245	244	246	244	242	241	240	237	233	230	224	222	215	210	205	197	192	187	183	179	176	171	167	167	165	163	161	159	159	158	156	156	155	155	153
0.00149	247	246	245	246	245	245	245	245	245	245	247	245	244	246	245	245	245	243	243	241	239	238	235	232	229	224	219	215	210	205	198	193	189	185	180	176	170	170	167	165	162	162	161	159	158	157	156	155	153
0.00152	247	246	244	246	245	245	246	245	245	245	247	246	244	246	244	244	246	243	243	241	241	239	237	235	232	226	222	217	213	208	201	196	192	187	181	178	172	171	169	166	163	163	162	159	158	157	156	157	154
0.00155	246	247	246	245	245	246	244	246	246	246	245	245	245	246	245	244	246	245	245	243	242	240	241	237	236	232	225	223	218	214	208	202	199	194	189	183	179	176	172	170	168	167	164	164	161	160	161	159	156
0.00158	248	247	246	246	246	245	245	246	246	246	246	246	245	246	243	245	246	245	245	244	242	241	242	239	236	233	228	225	220	217	211	206	200	196	191	187	181	179	175	171	169	169	165	164	162	160	161	159	158
0.00161	248	248	247	245	246	246	245	247	247	247	246	246	245	246	246	246	246	245	245	244	245	242	243	241	239	235	232	229	224	220	217	211	205	201	195	192	186	184	179	177	172	171	169	167	163	162	162	160	159
0.00164	248	248	247	247	247	247	247	247	247	247	247	247	247	247	246	246	247	245	246	244	245	244	244	243	241	238	236	232	229	224	221	216	209	205	200	196	191	188	182	180	175	173	171	169	165	164	164	161	161
0.00167	249	248	248	247	248	247	248	248	247	248	247	247	247	247	246	246	247	246	246	245	246	244	245	245	243	240	239	236	234	229	224	220	215	211	205	201	196	192	187	185	179	177	173	172	170	166	165	163	163
0.00169	250	249	248	248	248	248	249	248	247	248	248	248	249	248	248	247	248	247	247	246	247	245	246	245	244	243	240	239	236	232	227	224	220	215	210	205	201	196	189	188	183	179	175	175	171	168	167	165	163
0.00172	249	249	248	249	249	249	249	248	248	248	249	248	248	248	248	247	248	247	247	246	248	246	246	246	245	244	242	241	238	234	231	227	224	219	215	210	207	200	195	192	186	181	179	178	174	170	168	166	164
0.00175	250	249	248	250	249	249	250	249	249	248	249	249	250	248	248	248	249	247	247	246	248	247	247	245	245	245	243	242	238	236	234	230	226	222	216	213	208	202	198	194	187	184	180	179	175	170	168	167	166
0.00178	250	251	249	249	250	249	250	250	249	248	249	249	248	248	248	250	248	248	249	249	247	248	249	247	246	246	246	245	243	240	237	234	233	228	224	219	215	211	206	199	195	193	187	184	181	178	173	170	171
0.00181	250	251	249	249	250	250	250	250	248	248	248	248	248	248	248	249	248	248	249	249	247	248	249	248	246	246	246	245	244	242	238	235	234	229	227	221	218	214	208	202	198	195	190	185	182	179	175	173	171
0.00184	249	250	249	249	250	250	250	250	249	248	249	249	248	249	249	249	248	248	248	249	248	248	249	248	247	247	247	247	245	243	241	237	237	232	231	225	221	217	212	208	203	199	194	189	186	182	179	176	173
0.00186	250	250	249	250	249	249	249	250	249	249	248	249	248	249	249	249	248	248	248	249	248	248	249	248	247	247	247	247	246	244	243	239	239	235	233	228	225	220	216	212	207	202	197	191	187	184	180	177	174
0.00189	250	250	249	250	249	250	249	250	250	249	249	249	248	249	248	249	248	248	248	249	248	249	249	247	247	248	248	247	246	245	244	241	241	238	235	231	229	223	220	216	211	207	201	197	193	188	183	181	178
0.00192	250	250	250	249	249	249	249	250	250	249	248	249	248	249	249	249	247	247	248	249	248	248	248	247	247	248	248	248	247	246	246	242	242	240	237	234	231	226	223	219	214	209	204	199	194	191	186	183	180
0.00195	249	249	250	248	249	249	249	250	248	249	248	248	248	249	248	249	247	248	248	249	248	248	248	249	248	248	248	248	248	247	246	243	243	240	238	237	233	229	225	222	218	214	209	205	199	196	190	187	184
0.00198	249	249	250	248	249	249	249	250	248	248	248	248	248	249	248	249	247	248	248	249	248	248	248	249	247	247	248	248	249	247	246	243	243	241	240	238	236	232	227	225	220	217	211	206	202	197	192	189	186
0.00201	250	249	250	250	249	250	250	249	250	249	248	249	249	249	249	250	249	249	249	249	248	248	249	248	247	248	248	248	248	247	247	246	246	244	244	241	240	236	233	229	226	221	217	214	207	203	200	193	191
0.00204	250	249	250	250	249	250	250	249	250	249	248	250	249	249	250	250	249	249	249	249	248	248	249	249	248	248	248	249	249	247	248	247	246	245	244	242	240	237	234	232	227	224	219	216	210	206	203	197	192
0.00206	250	249	251	249	249	250	250	249	249	249	248	250	249	249	250	250	249	249	249	249	248	249	249	249	248	249	249	249	249	248	248	247	247	245	245	243	241	239	236	235	230	226	223	219	214	211	208	200	196
0.00209	251	250	251	250	249	251	250	249	249	250	249	250	249	250	250	250	249	249	249	249	248	249	249	250	248	250	249	249	249	248	248	248	248	246	246	245	242	240	239	237	233	231	227	223	218	214	211	203	201
0.00212	250	250	251	250	249	250	250	249	250	251	249	250	250	250	250	250	249	249	250	249	248	249	249	250	248	250	249	249	249	248	248	249	248	247	246	245	244	243	241	240	235	234	231	227	222	219	213	208	205
0.00215	250	250	250	250	249	250	250	250	250	250	249	250	250	249	250	250	249	250	250	250	249	250	249	250	248	250	249	248	249	248	248	249	249	248	247	247	246	245	244	242	238	236	234	230	224	222	215	212	209
0.00218	250	250	251	250	250	249	250	250	250	250	249	249	250	249	250	250	249	249	250	250	248	249	249	249	249	249	249	249	249	248	248	249	249	248	247	247	247	246	245	243	239	238	236	232	228	224	220	215	212
0.00221	250	250	250	250	250	249	250	250	250	250	249	249	250	249	250	250	249	249	250	250	249	250	249	249	249	248	248	249	249	249	247	249	250	249	247	248	248	247	245	243	241	238	236	233	230	227	223	217	214
0.00223	250	249	250	250	250	250	250	250	250	250	250	250	251	249	249	250	250	249	249	250	249	249	249	249	249	249	249	249	249	250	249	249	248	248	249	248	248	248	246	245	243	241	239	236	235	231	228	224	220
0.00226	250	250	250	250	250	250	249	250	250	250	250	250	250	249	249	250	250	249	249	250	248	249	249	249	248	249	249	248	249	249	249	249	248	248	249	248	248	248	247	245	244	243	241	238	236	232	229	227	222
0.00229	251	250	251	250	251	251	250	251	249	250	251	251	251	250	250	250	251	249	249	250	249	249	249	249	249	249	250	249	249	249	249	249	249	248	249	248	248	248	247	246	245	244	243	240	238	235	232	229	224
0.00232	250	250	251	251	251	251	250	251	249	250	251	251	251	250	250	250	251	249	249	250	250	250	249	249	249	249	250	249	249	249	249	249	249	249	249	249	248	248	248	247	246	245	245	242	240	237	234	232	227
0.00235	251	250	251	251	251	251	250	251	250	250	251	251	251	250	250	251	251	250	250	251	250	250	250	250	249	249	250	250	249	249	249	250	250	249	250	249	249	249	248	247	247	245	246	244	241	240	237	236	230
0.00238	251	251	251	251	251	251	251	251	251	250	251	252	251	251	250	251	251	250	250	251	250	250	250	250	250	250	251	249	250	250	250	250	250	249	250	249	250	249	249	248	248	248	246	246	243	242	239	238	234
0.00241	251	251	252	251	252	252	251	252	250	251	252	251	251	251	250	251	252	250	251	251	250	251	250	250	250	250	251	250	250	250	250	250	250	250	250	250	250	249	250	249	249	247	247	246	244	242	241	239	236
0.00243	251	251	252	251	252	252	251	252	251	251	252	251	251	251	251	251	252	250	251	251	250	251	250	250	250	250	251	250	250	250	250	250	250	249	250	250	250	249	249	249	249	248	246	246	246	243	242	241	238
0.00246	251	251	252	251	251	252	251	251	251	251	252	250	251	250	251	251	251	251	251	251	250	251	250	250	250	251	252	250	251	250	249	250	249	250	250	251	250	250	250	249	250	249	247	249	246	245	244	242	240
0.00249	251	251	252	252	251	252	251	251	251	251	252	250	251	250	251	251	251	251	251	251	251	251	250	250	250	251	251	251	251	251	250	250	249	250	250	251	250	250	249	249	250	250	248	249	247	245	245	243	241
0.00252	251	251	251	251	251	252	251	251	251	251	252	252	251	250	251	251	251	251	251	251	250	251	250	251	250	251	251	251	251	251	250	250	250	250	250	250	251	250	249	249	250	249	249	249	249	245	245	244	242
0.00255	252	251	251	252	251	252	251	251	251	251	252	252	252	250	251	251	251	251	251	251	251	251	250	250	250	250	251	251	251	251	250	250	250	250	250	250	250	250	249	249	250	249	249	250	248	246	245	245	244
0.00258	252	251	252	252	251	252	251	251	251	251	252	252	251	250	251	251	251	251	251	251	250	251	250	250	250	250	251	251	251	251	250	250	250	250	250	250	250	250	250	249	249	249	250	250	248	248	246	246	244
0.0026	252	251	251	251	251	252	251	251	251	251	252	251	251	250	251	251	251	250	250	251	250	250	250	250	250	250	250	250	251	251	250	250	250	250	250	250	250	250	250	249	249	250	249	250	248	247	247	247	246
0.00263	251	251	252	252	251	252	251	251	251	251	252	251	251	250	251	251	251	250	251	251	251	250	250	250	250	250	250	250	251	250	250	250	249	249	250	249	250	250	250	249	249	249	249	250	248	248	247	247	246
0.00266	251	251	252	251	251	252	251	251	251	251	252	250	251	250	251	251	251	250	250	251	251	250	250	250	250	250	250	249	251	250	249	250	249	249	250	249	250	250	249	249	249	249	248	250	247	248	248	248	247
0.00269	251	250	251	251	251	251	251	250	251	251	251	251	251	250	250	251	250	250	251	250	250	249	251	250	249	249	249	250	250	248	249	248	249	249	249	249	249	249	249	249	249	249	249	249	248	248	248	248	247
0.00272	251	250	251	251	251	251	251	250	251	250	251	251	251	250	250	250	250	250	251	250	250	249	250	249	249	249	249	249	250	248	249	248	249	249	249	249	249	249	248	249	249	249	250	249	249	248	248	248	247
0.00275	251	250	250	250	251	250	251	250	250	251	251	250	250	250	250	251	250	249	251	250	250	249	250	250	248	249	249	249	250	249	249	248	249	249	249	249	249	249	249	249	249	249	248	249	249	249	248	248	248
0.00278	251	250	250	250	250	250	251	250	250	251	251	249	250	249	250	250	249	250	251	249	249	250	249	249	248	249	249	249	249	249	248	248	249	248	248	249	248	249	249	249	248	248	249	249	249	249	248	248	248
0.0028	251	250	251	250	250	250	250	250	251	250	251	250	250	249	249	250	249	249	250	249	249	248	249	249	248	249	248	249	248	248	248	248	248	249	248	249	248	248	248	248	248	248	249	249	248	249	248	247	248
0.00283	251	250	250	250	249	250	250	249	250	250	251	250	250	248	249	250	249	249	249	249	248	248	248	248	248	248	247	249	248	247	248	248	249	248	248	248	248	248	248	248	248	248	249	249	248	249	248	247	248
0.00286	250	250	250	249	249	249	250	249	250	250	251	250	249	248	249	249	249	249	250	249	249	248	248	248	248	248	248	249	247	248	248	248	248	247	249	248	248	248	248	248	248	247	247	249	247	248	248	247	247
0.00289	250	250	250	249	249	249	249	249	250	250	251	250	249	248	249	249	249	249	250	249	248	248	248	248	247	248	247	249	247	248	247	248	248	247	249	248	248	248	248	248	248	247	247	249	248	248	248	247	247
0.00292	249	251	249	249	248	250	250	249	250	250	249	249	249	249	249	249	249	249	248	248	249	249	249	247	248	248	248	248	248	247	247	248	248	246	248	247	247	248	249	247	246	247	247	248	247	247	247	247	246
0.00295	249	250	249	249	248	250	250	249	250	250	249	248	248	248	248	249	248	249	248	248	249	248	248	247	247	248	248	248	247	247	247	247	247	247	247	246	246	248	248	247	246	246	246	247	246	246	247	246	246
0.00298	250	249	248	249	248	249	249	249	249	249	249	247	249	248	248	249	248	248	247	247	247	248	248	247	247	247	247	248	247	248	248	247	246	247	247	247	247	247	246	246	246	247	247	247	246	246	247	247	246
0.003	249	248	248	249	248	249	248	249	248	249	249	247	248	248	248	249	248	247	246	247	247	247	246	247	247	247	246	247	246	247	247	246	246	247	247	246	246	247	246	246	246	245	246	247	245	245	247	245	245
0.00303	249	248	248	248	248	249	248	248	248	248	249	247	248	248	247	249	248	247	246	247	247	247	246	247	246	247	247	248	246	246	247	246	246	246	247	246	246	247	246	245	246	246	246	247	245	245	246	246	245
0.00306	249	248	248	248	248	248	248	248	247	247	248	246	248	247	247	249	248	247	246	247	246	246	246	247	246	247	246	247	245	247	247	245	246	246	246	245	246	247	245	245	246	245	246	246	244	245	246	246	245
0.00309	249	248	249	248	248	248	248	248	248	248	248	247	247	247	247	248	247	247	246	246	246	246	246	247	246	247	246	247	245	246	246	245	245	246	246	246	246	246	246	246	246	245	246	246	246	246	246	246	245
0.00312	248	248	248	248	248	247	248	248	248	248	248	247	248	247	246	247	247	248	247	246	246	246	246	247	246	246	245	247	244	246	246	245	245	245	246	246	246	246	245	246	246	244	246	246	246	246	246	245	245
0.00315	248	248	248	248	247	248	247	247	247	248	248	247	247	247	246	246	246	246	247	247	247	246	246	245	245	246	246	245	245	246	245	246	244	245	246	245	246	247	245	246	247	246	245	245	246	246	245	246	245
0.00317	248	248	248	248	247	248	247	247	248	248	248	248	247	247	246	246	246	245	246	247	246	245	246	246	245	246	246	245	245	246	245	246	245	246	246	245	246	246	246	245	246	244	245	245	245	246	245	246	245
0.0032	247	247	247	248	247	247	247	247	246	247	248	247	247	247	246	246	246	245	246	247	245	246	245	244	245	246	246	246	245	245	245	246	245	245	246	245	246	246	245	246	246	246	245	246	246	245	245	246	245
0.00323	247	247	248	248	247	247	247	246	247	247	248	246	247	246	246	247	246	245	246	247	245	245	245	245	245	246	245	246	245	245	244	246	245	245	247	245	246	245	245	245	245	245	245	245	245	245	245	245	246
0.00326	247	247	247	247	247	247	247	247	247	247	247	246	246	246	246	247	246	245	246	247	247	246	245	245	245	246	245	246	245	245	245	245	245	245	247	244	245	245	245	245	245	244	245	245	245	245	245	245	245
0.00329	248	247	247	248	247	246	247	247	247	247	247	247	246	246	246	247	247	245	246	247	246	246	245	245	245	246	245	245	245	245	245	245	245	245	247	245	245	245	245	245	245	244	245	245	245	244	245	244	245
0.00332	247	246	248	248	247	247	248	247	247	247	247	247	247	246	246	247	247	245	246	246	246	246	246	245	245	246	245	245	245	245	245	245	246	244	247	245	244	245	246	246	245	246	245	244	245	245	246	244	245
0.00335	248	246	247	248	247	247	248	248	247	247	247	247	247	246	247	247	247	244	246	245	245	247	246	245	245	246	246	244	245	244	245	245	246	245	247	245	244	245	246	245	245	245	245	244	246	245	246	244	245
0.00337	247	248	248	247	247	247	246	247	247	246	247	246	246	247	246	247	245	246	246	247	246	245	246	245	247	247	246	245	246	246	246	246	246	245	246	245	245	246	244	246	246	245	245	245	245	245	246	244	244
0.0034	248	248	247	247	248	247	246	247	247	246	247	247	246	247	246	247	246	246	246	247	246	246	246	246	247	247	245	246	246	246	246	246	246	246	246	245	245	246	245	246	246	246	245	245	245	244	246	245	245
0.00343	247	248	247	247	248	246	247	247	247	246	247	246	246	247	247	246	246	245	245	247	246	245	246	246	245	247	246	246	246	246	246	246	246	245	246	246	246	246	245	245	246	245	245	245	244	244	246	245	245
0.00346	248	247	247	247	248	246	247	246	247	246	248	247	246	247	247	247	247	246	246	247	246	246	246	247	246	247	245	247	247	246	246	246	246	246	246	246	246	246	245	246	246	246	246	245	245	245	246	245	246
0.00349	248	247	247	248	248	247	247	247	248	246	248	246	246	247	246	247	247	246	246	247	246	246	246	246	247	247	246	246	247	246	247	247	246	245	246	246	246	247	245	246	246	245	246	245	245	245	246	245	245
0.00352	249	248	248	248	248	246	247	247	248	247	248	247	247	247	246	247	247	248	247	247	246	246	247	246	247	247	247	246	247	246	247	247	246	246	247	246	246	247	245	246	246	246	246	245	246	245	247	245	246
0.00354	249	248	248	248	248	248	247	247	248	247	248	247	247	247	247	248	247	246	247	247	247	247	247	247	247	247	246	246	247	247	247	247	246	246	247	247	247	247	245	247	246	246	246	245	245	246	247	245	245
0.00357	249	248	249	248	248	247	247	248	247	248	248	248	247	247	247	248	248	247	247	247	247	247	247	247	247	247	246	246	247	246	247	247	246	247	247	247	247	247	246	246	246	246	246	246	246	246	247	245	246
0.0036	250	249	248	249	249	249	249	248	249	247	248	248	247	247	248	247	249	247	248	247	247	247	247	247	246	247	247	246	247	246	246	249	246	247	247	247	245	247	246	245	247	246	245	246	246	245	245	247	246
0.00363	250	249	249	249	249	249	249	248	248	247	249	248	248	248	249	248	248	247	247	247	247	246	247	247	246	247	247	246	247	247	246	248	246	247	247	247	246	247	246	245	247	246	246	246	246	246	245	246	246
0.00366	249	249	248	249	248	249	249	249	248	248	249	248	248	248	247	249	248	247	247	247	247	247	247	246	246	248	247	247	247	247	247	247	246	247	247	246	246	247	246	246	247	246	246	247	247	245	245	246	246
0.00369	250	249	249	250	249	249	249	249	248	248	250	249	248	249	248	249	248	247	247	248	248	247	248	247	247	248	247	247	248	247	247	247	247	247	248	247	247	247	247	246	247	247	246	248	246	247	246	246	247
0.00372	249	250	250	249	249	249	249	249	249	248	250	249	249	249	249	249	248	247	247	248	248	248	248	248	247	249	247	248	248	248	248	247	248	247	248	247	248	248	248	247	248	247	247	248	246	248	247	247	247
0.00374	249	250	250	249	249	251	250	249	250	249	251	250	249	250	249	249	249	248	248	248	249	249	249	249	248	249	247	249	248	247	249	248	249	248	249	249	249	248	248	248	248	248	248	249	248	248	248	248	248
0.00377	251	250	251	250	250	250	250	250	250	250	251	250	249	250	249	250	250	249	250	248	249	248	249	249	249	248	249	249	248	249	249	249	249	249	249	249	250	250	250	248	248	249	248	250	248	249	249	248	248
0.0038	251	250	251	250	250	251	251	250	250	250	251	250	250	250	249	250	250	249	250	248	250	249	249	249	249	248	248	250	249	249	249	250	249	249	249	250	249	250	250	249	248	249	249	250	249	249	249	248	249
0.00383	252	251	250	251	250	251	250	251	250	250	251	250	250	251	250	251	251	250	250	251	250	250	251	250	249	250	250	250	249	250	250	250	250	250	249	251	250	250	250	250	249	249	249	250	249	250	250	248	249
0.00386	252	251	251	251	251	251	250	251	251	250	251	251	251	251	251	251	251	250	250	251	250	250	251	250	249	250	250	250	249	250	250	250	250	250	249	251	250	250	250	250	249	249	249	250	249	250	250	248	249
0.00389	252	251	250	251	251	251	250	251	250	250	251	250	250	251	250	251	251	250	250	251	250	250	251	251	250	250	250	250	249	250	250	249	250	250	249	249	250	250	250	250	250	250	249	249	250	250	250	249	249
0.00391	252	251	251	251	251	252	250	251	251	250	251	250	250	251	251	251	251	251	251	251	250	250	251	250	250	250	250	250	249	250	250	249	250	250	250	250	250	250	250	250	250	250	249	249	250	250	250	249	249
0.00394	252	251	250	251	251	251	250	251	251	250	251	250	250	251	250	251	251	251	251	251	250	250	251	250	250	250	250	250	249	250	250	249	250	250	250	251	250	250	250	251	250	249	249	249	250	250	251	249	249
0.00397	252	251	250	251	251	251	251	251	251	250	251	251	251	251	251	251	250	251	251	251	250	250	251	250	250	250	250	250	249	250	250	249	250	250	250	251	250	250	250	250	250	249	249	249	250	250	251	249	249
0.004	252	251	250	251	250	251	250	251	251	250	251	250	250	251	250	251	250	251	251	251	251	250	250	250	250	250	250	250	249	250	250	249	250	250	250	250	250	250	250	250	250	250	249	249	249	250	251	249	249
0.00403	252	251	251	251	250	251	250	251	251	250	251	250	250	251	251	250	250	250	251	251	251	250	250	251	250	250	250	250	249	250	249	249	250	250	251	250	250	250	250	250	250	250	249	249	249	250	251	248	249
0.00406	251	252	251	252	251	250	251	251	251	249	251	250	250	250	251	250	250	250	251	251	250	250	249	250	250	249	250	249	250	250	251	249	249	250	250	250	250	249	250	250	250	249	249	249	249	250	250	249	248
0.00409	251	252	251	252	251	250	251	251	251	250	252	250	250	250	250	250	250	250	251	251	250	250	250	250	250	250	250	249	250	250	251	249	249	249	250	250	250	250	250	249	250	249	249	249	249	250	250	249	248
0.00411	251	252	251	251	251	251	251	251	251	249	252	251	251	250	250	251	250	250	251	251	250	250	250	250	250	250	250	249	250	251	251	249	249	251	250	249	250	250	251	249	250	250	250	249	249	250	250	249	248
0.00414	252	252	251	251	251	251	251	251	251	250	252	252	250	251	250	251	250	251	251	251	249	250	250	251	250	250	250	250	250	250	251	249	250	250	250	250	250	250	250	249	250	250	250	250	249	250	250	249	249
0.00417	252	252	251	252	251	250	251	251	251	249	252	252	250	251	249	250	250	251	251	251	249	250	250	250	250	250	250	250	250	250	251	249	250	250	250	250	250	250	250	249	250	249	250	250	250	250	250	250	248
0.0042	252	252	251	252	252	251	251	251	251	249	252	252	250	251	249	249	251	251	251	251	249	250	251	250	250	251	250	250	250	250	250	249	251	250	250	250	250	251	250	249	250	249	249	250	250	250	250	250	248
0.00423	252	251	251	252	252	251	251	251	251	249	252	252	250	251	250	251	251	251	251	251	250	250	251	251	249	250	250	250	249	250	251	249	250	250	250	250	250	251	249	249	249	250	250	250	250	250	250	249	249
0.00426	252	250	251	252	252	251	251	251	251	249	252	250	250	251	249	250	251	250	251	251	250	250	251	249	250	251	250	251	249	250	251	249	250	250	250	250	250	251	249	248	250	250	250	250	250	250	250	249	249
0.00428	251	250	251	251	250	251	251	251	250	250	251	250	250	250	250	251	251	250	250	250	249	250	250	250	250	250	249	250	250	249	250	249	249	249	249	248	249	250	248	248	248	249	249	249	249	250	249	247	248
0.00431	251	250	251	251	250	251	251	251	249	250	251	250	250	250	250	250	251	250	250	250	249	250	250	250	250	250	249	250	249	250	250	249	249	249	249	248	249	250	248	249	248	249	249	249	249	250	249	248	248
0.00434	251	251	250	252	250	251	251	251	249	251	251	249	250	250	249	250	251	250	250	250	249	249	250	250	250	250	249	249	249	249	250	248	248	250	248	248	248	250	249	249	248	248	249	248	249	250	249	248	247
0.00437	251	251	250	252	250	250	250	251	250	250	250	249	250	250	249	249	250	250	250	250	249	249	250	249	249	249	249	250	248	250	250	248	248	249	248	248	248	250	248	249	248	248	249	248	249	249	249	248	247
0.0044	251	251	250	251	250	250	250	251	250	250	250	249	249	250	249	250	250	250	250	250	249	250	250	249	249	249	248	249	248	249	249	248	249	249	248	249	248	250	248	249	247	248	249	248	247	249	248	247	247
0.00443	250	251	250	250	250	250	249	251	249	249	249	249	249	250	249	249	249	250	250	249	248	250	250	248	248	249	248	249	248	249	249	248	249	250	248	249	249	250	248	248	247	248	248	248	247	248	248	247	247
0.00446	250	250	251	250	250	250	249	251	249	248	249	249	248	250	249	249	249	250	250	249	248	250	250	248	248	249	248	249	248	248	249	248	248	249	249	248	248	250	249	248	247	247	248	248	248	248	248	247	247
0.00448	250	250	251	249	250	250	249	251	249	249	249	249	248	250	249	249	249	250	250	249	248	249	250	248	248	249	248	249	247	248	249	248	248	249	249	248	248	250	249	248	247	247	248	248	248	248	248	247	247
0.00451	250	249	248	250	250	251	250	249	250	250	249	249	249	249	249	250	249	248	250	248	249	248	248	248	248	247	248	247	248	247	248	249	248	249	248	248	247	247	248	247	247	249	246	248	248	247	247	246	247
0.00454	250	249	249	250	250	250	249	249	249	250	249	249	249	249	248	249	249	248	250	248	247	248	248	248	247	247	247	247	248	247	247	249	247	249	247	248	248	247	248	247	247	249	248	247	247	246	247	247	247
0.00457	250	249	249	250	250	250	249	249	250	250	249	249	249	248	249	249	249	248	250	248	248	248	248	248	247	247	248	247	248	247	247	249	247	248	247	248	246	247	247	247	247	249	247	247	247	247	247	247	247
0.0046	250	249	249	250	249	250	249	249	249	249	249	249	249	248	248	249	249	248	249	248	248	248	248	248	247	247	247	247	248	247	247	249	246	248	247	247	247	247	247	247	247	248	248	247	246	246	247	248	247
0.00463	250	249	249	249	249	250	249	249	249	249	248	249	249	248	248	249	249	248	249	248	249	248	248	248	247	247	247	247	248	246	247	249	246	248	247	247	247	247	247	247	247	247	247	247	246	247	247	246	246
0.00465	249	249	249	249	249	249	249	249	249	248	248	249	249	248	247	249	249	248	249	248	248	248	248	247	247	247	247	246	248	246	247	249	246	248	247	247	246	247	246	247	247	247	247	247	246	247	247	247	247
0.00468	250	249	249	249	249	250	249	249	249	249	248	248	249	249	247	248	249	248	249	248	248	248	248	247	246	247	247	247	248	246	247	249	247	247	247	248	247	247	247	247	247	246	247	247	246	247	247	247	246
0.00471	249	249	249	249	248	249	249	249	248	249	248	248	249	249	248	248	249	248	248	248	248	248	248	247	245	247	247	247	248	246	246	249	247	246	246	248	247	247	247	247	247	246	246	246	246	247	247	246	247
0.00474	249	249	250	250	249	249	250	248	248	249	248	248	248	249	248	249	249	248	248	249	247	247	248	247	246	247	248	247	248	245	246	248	247	246	247	247	246	246	246	248	247	247	247	248	246	246	247	246	247
0.00477	250	249	250	250	249	248	249	249	248	248	248	248	248	249	248	249	249	248	248	249	248	247	248	248	246	247	248	247	248	246	247	248	248	246	247	248	246	246	245	248	247	247	246	248	245	247	247	246	247
0.0048	251	249	249	250	249	248	250	249	248	249	248	248	248	249	248	249	249	249	248	249	248	248	249	248	247	247	247	248	248	247	247	248	247	246	247	247	247	247	246	247	247	247	246	248	247	246	247	247	247
0.00483	251	249	250	250	249	248	250	249	249	249	249	249	248	249	248	249	249	248	248	249	248	247	249	248	248	247	248	248	248	247	248	248	247	246	247	248	247	248	246	247	247	246	247	248	246	247	246	246	247
0.00485	250	249	250	250	249	249	250	249	249	249	249	249	249	249	248	249	249	248	249	249	248	248	249	249	248	248	248	247	248	248	248	248	247	246	247	248	247	248	246	247	247	247	247	248	247	246	246	246	246
0.00488	251	249	250	250	249	250	249	249	249	249	249	248	249	248	248	249	249	249	249	249	248	249	248	249	248	248	248	248	248	248	248	248	247	247	247	248	247	247	247	246	247	247	247	248	247	247	246	245	247
0.00491	251	249	250	250	249	249	250	250	249	249	249	249	249	248	248	249	249	248	248	249	248	248	247	249	247	248	249	248	248	247	248	248	247	247	247	247	246	246	246	247	247	247	247	248	246	246	246	246	247
0.00494	251	249	250	250	249	249	249	250	249	249	249	249	249	248	248	249	249	249	248	249	248	248	246	250	247	248	249	248	248	247	248	248	247	247	247	248	247	246	247	247	247	247	246	248	246	247	245	247	247
0.00497	250	250	250	249	248	249	248	248	248	249	249	249	249	248	247	248	248	248	248	247	248	249	248	246	247	248	248	248	249	247	248	247	246	248	248	247	247	247	246	247	247	248	247	248	248	247	246	247	247
0.005	250	250	249	249	248	249	249	248	248	249	249	248	249	248	248	249	248	247	248	247	248	249	248	247	247	248	248	247	248	246	248	247	246	248	248	247	247	247	246	246	247	248	246	248	247	246	246	246	247
0.00502	250	250	249	249	248	249	248	248	248	249	249	248	249	248	248	248	247	248	248	247	247	248	248	247	247	248	247	247	247	246	247	247	246	247	248	246	247	247	247	247	247	246	247	247	247	246	246	247	247
0.00505	249	250	249	249	248	249	248	248	248	249	248	248	248	248	248	248	247	247	248	247	247	247	247	247	247	247	247	247	246	246	247	247	247	247	248	246	247	247	246	246	247	246	246	247	246	246	246	247	247
0.00508	250	250	250	249	248	249	248	248	248	248	248	247	247	248	248	248	247	247	248	247	247	248	247	247	247	247	248	247	246	247	247	247	246	246	248	246	247	247	246	247	247	246	246	247	246	246	246	246	247
0.00511	250	250	250	249	248	249	248	248	248	248	248	247	247	248	248	248	247	247	248	247	247	247	247	247	247	247	247	247	247	247	247	247	246	246	247	246	247	247	247	247	247	246	245	247	245	246	246	247	247
0.00514	249	250	250	248	248	249	248	248	247	248	248	248	248	248	248	248	248	247	248	247	247	247	248	246	247	247	247	247	248	247	247	247	247	246	247	246	247	247	246	246	247	246	246	247	246	246	246	246	248
0.00517	249	250	250	248	248	248	248	248	247	248	248	247	248	248	248	248	248	247	247	247	247	247	248	246	247	247	247	247	248	246	247	247	247	246	246	246	247	247	246	246	247	246	246	247	246	246	246	246	248
Left side of WE
Time (s)	0	2	4	6	8	10	12	14	16	18	20	22	24	26	28	30	32	34	36	38	40	42	44	46	48	50	52	54	56	58	60	62	64	66	68	70	72	74	76	78	80	82	84	86	88	90	92	94	96
Distance to the electrode (m)	luma	luma	luma	luma	luma	luma	luma	luma	luma	luma	luma	luma	luma	luma	luma	luma	luma	luma	luma	luma	luma	luma	luma	luma	luma	luma	luma	luma	luma	luma	luma	luma	luma	luma	luma	luma	luma	luma	luma	luma	luma	luma	luma	luma	luma	luma	luma	luma	luma
0.00519573	217.747	220.107	218.577	218.637	217.615	216.897	217.112	216.533	218.156	217.05	217.954	217.067	215.603	216.682	216.119	216.635	216.405	216.548	216.708	216.401	215.005	216.056	215.821	214.94	216.027	216.377	214.958	217.256	215.456	216.596	215.293	215.402	215.985	215.995	215.633	214.578	214.669	215.999	216.352	216.436	214.649	214.928	214.599	213.921	214.618	213.937	213.43	215.172	214.5
0.00516726	218.094	220.139	218.858	219.046	217.912	217.048	217.237	216.492	217.587	217.233	217.954	216.653	216.498	216.653	216.981	216.591	216.387	215.783	217.493	216.851	215.207	216.571	216.108	215.479	215.965	216.766	214.811	216.914	215.484	216.334	215.349	215.387	215.519	216.691	215.958	215.749	215.077	216.003	215.259	216.553	214.649	214.337	214.74	213.921	214.836	214.058	213.844	214.731	214.922
0.00513879	218.195	220.573	218.961	218.69	217.782	217.56	217.32	216.991	217.975	217.867	217.954	217.447	217.156	216.44	216.924	216.972	216.787	216.079	217.347	216.627	215.145	216.541	216.37	215.406	216.352	216.766	215.701	217.18	215.923	216.228	215.368	215.821	215.949	216.52	216.114	215.425	215.327	216.102	216.155	216.244	215.275	214.099	215.308	214.345	215.292	214.97	214.367	215.194	215.479
0.00511032	218.739	219.719	218.449	218.382	217.33	218.472	218.115	217.837	217.441	217.276	217.458	218.006	217.864	216.112	217.922	217.67	216.702	215.278	217.353	216.656	216.453	216.889	215.926	216.601	215.544	216.573	215.579	216.598	215.929	215.546	215.532	215.821	215.977	216.213	215.909	216.372	216.214	215.421	215.363	215.872	215.302	214.782	215.434	214.345	214.656	215.448	215.197	215.46	214.763
0.00508185	218.733	219.952	218.134	217.97	217.002	217.956	218.048	218.218	217.738	217.601	217.249	218.101	218.256	215.894	217.303	217.827	217.11	215.025	216.534	216.738	216.148	217.399	215.978	216.082	216.259	216.393	216.083	216.578	216.169	215.639	215.398	216.059	215.738	216.308	215.853	215.834	216.29	215.554	215.682	215.085	215.797	214.669	215.376	214.95	215.807	215.933	215.478	215.087	215.421
0.00505338	219.029	217.865	218.564	217.455	217.639	216.246	215.758	217.373	218.286	216.769	216.329	217.033	215.833	215.023	217.269	217.091	217.579	217.579	215.867	215.733	215.037	216.137	214.479	216.211	215.985	215.196	216.454	216.817	213.78	216.097	216.223	216.507	216.084	215.885	213.79	215.136	215.854	215.753	214.292	214.859	214.397	215.472	215.296	215.02	214.904	215.242	214.966	216.06	214.868
0.00502491	218.43	217.33	217.841	217.183	217.343	215.551	216.015	216.688	217.262	216.522	215.909	216.756	215.348	215.071	216.93	216.117	216.855	216.489	215.401	215.28	215.096	215.171	214.336	215.002	215.546	214.984	215.555	215.655	213.78	216.342	215.309	215.866	216.059	214.79	213.576	214.239	215.039	215.217	213.833	214.655	214.058	214.987	214.504	214.686	214.148	214.817	214.585	215.164	214.38
0.00499644	217.976	216.812	217.781	216.314	216.948	214.787	215.6	215.78	217.15	215.166	215.177	215.895	215.928	215.303	215.961	215.281	215.854	214.992	213.742	214.58	214.909	215.286	214.316	215.197	214.922	214.387	215.28	214.984	213.515	214.674	214.583	214.939	214.685	215.221	213.343	213.34	213.695	214.647	213.711	213.149	213.83	214.196	214.057	213.777	213.153	213.927	214.13	214.24	214.803
0.00496797	218.002	216.431	216.207	215.65	216.558	214.338	215.57	215.041	216.399	214.862	214.611	215.316	215.181	215.564	215.589	214.011	215.246	214.228	213.658	213.989	214.245	214.818	214.322	213.948	214.641	214.244	214.152	213.88	213.521	214.988	213.65	213.88	214.371	214.159	213.158	212.775	213.288	214.179	213.599	213.009	213.421	213.627	213.595	213.386	212.348	213.569	213.592	213.032	214.019
0.0049395	217.528	216.545	215.941	214.886	216.273	214.962	215.584	215.342	216.667	215.399	214.43	215.529	215.396	215.906	214.686	214.658	215.006	214.254	214.227	214.098	213.891	214.896	214.641	213.716	214.612	214.244	214.07	213.605	213.275	215.286	213.882	213.512	214.873	213.685	213.16	212.525	212.227	214.025	213.607	213.395	213.49	213.364	213.886	213.129	212.727	212.717	213.296	212.061	213.154
0.00491103	216.849	216.991	216.49	215.918	216.172	215.254	215.279	215.892	216.468	215.133	214.755	214.708	215.634	216.097	215.125	215.158	215.539	215.024	215.415	214.137	215.356	214.838	215.123	214.246	215.015	214.906	214.694	213.81	213.266	215.074	214.411	213.391	214.576	214.503	213.435	212.827	212.879	214.036	213.203	212.69	213.814	213.016	214.138	213.571	213.318	212.409	213.296	212.81	213.436
0.00488256	217.835	217.353	216.84	215.943	216.024	216.022	215.802	217.313	216.802	215.763	215.439	215.847	215.664	216.287	215.9	215.795	216.199	215.168	216.179	214.846	214.98	215.282	215.437	214.37	215.715	215.359	214.75	214.249	213.135	216.117	215.225	213.521	214.592	213.238	213.833	213.502	213.998	214.402	214.759	213.313	214.062	213.004	214.55	213.857	213.022	212.794	213.414	213.323	213.658
0.00485409	217.373	217.725	217.359	216.17	216.13	216.794	215.865	218.035	216.812	215.94	215.868	215.612	215.807	216.335	216.224	216.75	216.785	216.6	217.232	215.042	215.803	215.546	215.846	215.546	216.258	215.774	215.165	214.877	213.088	215.933	214.996	213.683	214.866	213.985	214.214	214.589	214.407	214.691	213.952	213.694	214.315	213.194	215.186	214.252	213.915	212.618	213.557	214.402	214.195
0.00482562	218.104	218.23	218.533	218.092	217.682	217.33	217.907	216.667	217.246	217.196	217.289	216.948	217.166	218.337	216.2	217.252	216.187	215.909	216.034	217.396	216.465	216.189	216.952	216.174	216.244	215.944	215.823	217.611	216.074	215.431	217.093	215.814	216.393	216.03	217.29	215.477	215.371	215.105	215.528	214.532	216.433	213.875	214.995	215.085	214.356	215.267	214.657	215.492	215.058
0.00479715	219.036	218.536	218.681	218.91	217.982	218.108	218.249	217.348	217.606	217.458	217.289	217.346	217.179	218.536	216.6	217.618	216.344	216.377	216.133	217.996	217.161	217.186	217.271	216.057	216.917	216.317	216.272	217.483	216.469	215.884	217.365	216.172	216.564	215.515	217.399	216.25	215.809	215.638	216.273	215.021	216.906	214.298	216.121	215.496	215.33	215.595	215.321	215.94	215.476
0.00476868	218.731	219.538	219.188	218.721	219.649	219.022	218.443	218.116	217.83	219.009	217.403	217.718	217.978	218.766	217.56	218.072	217.564	216.851	217.45	218.478	217.046	217.106	217.347	217.824	217.551	216.569	217.37	217.19	217.551	217.127	217.526	217.266	217.165	217.767	217.181	216.158	216.988	216.491	216.976	216.88	217.378	215.537	216.5	216.304	216.434	216.022	216.272	215.092	214.655
0.00474021	220.336	220.124	220.199	219.872	220.391	220.298	219.101	219.318	218.269	219.507	217.927	219.236	218.953	219.312	217.974	218.392	218.135	218.218	217.956	219.379	218.542	217.809	218.118	217.639	219.1	217.544	218.266	217.899	218.423	217.88	218.173	218.065	217.255	217.988	217.61	217.668	217.776	217.323	217.633	216.928	217.998	216.137	217.992	217.108	217.627	216.605	217.23	215.91	215.43
0.00471174	221.059	220.286	220.344	219.855	221.024	220.922	219.678	219.744	219.659	220.393	218.656	220.025	219.039	219.76	219.258	219.468	218.584	218.246	218.869	219.911	219.333	218.513	218.313	218.059	219.883	217.906	218.38	218.384	218.869	217.748	218	218.754	218.239	218.275	217.71	218.012	218.384	218.066	217.8	217.821	218.476	216.472	217.911	217.375	217.53	216.803	217.753	216.944	216.2
0.00468327	220.135	220.88	220.03	220.821	221.725	221.007	220.154	220.156	219.502	220.891	219.581	220.957	219.864	220.189	219.258	219.578	219.018	219.517	218.458	219.844	220.612	219.196	219.028	219.284	219.345	218.696	218.159	219.339	219.774	218.356	218.142	218.454	218.94	218.387	218.656	218.609	218.818	218.595	217.64	217.97	218.149	217.385	219.025	217.825	217.539	218.338	217.628	217.425	216.609
0.0046548	220.723	220.11	220.908	220.61	221.259	220.974	219.637	219.974	219.828	220.225	220.351	220.291	219.308	220.55	219.234	220.25	218.395	219.202	219.05	219.821	219.948	219.937	219.165	218.669	219.839	219.088	218.58	218.682	219.268	218.799	218.536	218.267	218.293	218.114	219.309	219.586	217.852	218.86	218.236	217.756	217.951	217.49	218.062	217.4	217.202	217.562	217.34	217.647	217.956
0.00462633	220.177	220.491	221.109	221.21	221.645	220.741	219.897	220.083	219.318	220.222	220.872	220.588	220.067	220.78	219.735	219.41	218.647	219.46	218.333	219.498	219.248	219.847	219.537	220.218	218.937	219.478	217.732	219.595	219.635	218.939	218.23	218.172	219.462	218.705	219.754	219.482	218.535	218.883	218.002	218.028	217.763	218.392	218.773	217.432	216.864	218.125	217.021	218.075	217.785
0.00459786	220.752	221.928	220.178	220.784	221.754	221.261	220.845	220.377	220.885	219.92	222.018	220.657	220.334	219.279	219.387	221.017	218.396	219.565	218.789	219.434	219.261	219.18	219.832	219.439	219.282	219.454	218.338	219.027	219.768	218.282	217.796	218.582	218.089	219.665	220.812	219.737	219.937	218.508	218.401	218.65	219.249	218.386	219.659	218.208	217.206	217.158	217.544	217.031	217.809
0.0045694	220.794	221.639	220.61	220.655	221.326	221.453	221.315	220.064	221.092	220.234	221.937	220.371	220.662	219.269	218.897	219.928	218.673	219.285	219.447	218.949	219.152	218.227	219.607	219.056	219.255	219.465	218.313	218.766	219.209	218.385	218.426	218.267	218.456	220.133	220.167	219.858	218.971	218.552	217.418	218.377	218.779	217.927	219.06	218.292	216.786	218.188	217.779	217.266	217.372
0.00454093	220.793	221.346	219.825	220.987	220.861	221.446	220.537	219.841	220.792	220.589	221.937	218.858	219.839	219.547	218.799	220.804	219.231	219.983	218.761	218.227	219.997	219.243	219.352	218.418	218.743	219.42	218.684	218.502	218.706	219.376	217.819	217.897	218.529	219.291	219.1	220.051	218.543	218.72	217.945	216.808	218.395	218.411	218.459	218.179	217.062	218.189	218.216	217.811	218.226
0.00451246	221.353	221.116	220.414	221.102	220.71	221.941	221.209	219.441	221.224	220.438	221.982	219.437	220.073	219.484	218.833	220.06	219.702	219.319	219.591	218.034	220.016	218.608	219.226	218.788	219.706	219.673	219.107	218.631	218.378	218.857	218.924	217.76	218.462	218.953	218.448	219.533	218.414	219.129	217.298	217.601	218.137	217.851	217.554	218.438	217.166	218.976	218.852	217.508	217.887
0.00448399	221.476	221.454	221.636	221.512	221.228	221.813	221.892	219.637	221.274	221.694	222.043	219.282	219.753	219.763	219.74	220.161	219.948	220.216	220.086	218.564	219.804	218.848	219.295	219.746	218.992	219.743	218.939	219.477	218.664	218.666	218.918	218.001	219.286	219.417	218.391	218.269	218.935	219.761	218.248	217.975	218.549	218.551	217.948	218.686	218.038	219.67	219.387	218.056	217.046
0.00445552	223.137	222.015	221.619	222.647	222.389	221.663	221.758	219.918	221.588	222.333	222.066	219.823	220.799	220.315	221.436	220.679	220.058	220.449	220.094	219.585	220.602	219.557	219.561	219.933	219.627	220.147	219.869	220.149	219.656	219.946	220.131	218.638	220.82	219.608	219.152	220.011	219.148	220.57	219.231	218.348	219.252	219.554	218.66	219.379	219.041	220.381	220.048	219.026	218.419
0.00442705	224.045	222.763	223.851	222.966	223.58	222.607	222.485	220.231	222.021	221.932	222.127	221.676	222.309	220.826	221.35	220.732	219.788	221.256	221.549	220.904	221.389	220.983	219.944	220.236	220.444	220.51	220.737	220.901	220.837	220.508	220.688	219.335	220.464	219.751	220.373	220.274	219.807	221.346	219.693	218.203	220.146	220.742	219.174	220.012	219.967	221.479	220.438	219.652	218.819
0.00439858	224.687	223.122	223.228	223.607	224.377	222.425	222.602	220.394	222.416	222.446	222.079	222.068	223.133	221.017	221.703	222.06	219.769	221.659	221.978	221.587	221.106	221.88	220.204	220.482	220.738	220.796	221.011	221.653	221.638	221.794	221.329	219.845	221.469	220.058	221.202	221.179	220.662	221.836	220.231	218.817	220.734	220.31	220.383	220.379	220.314	221.622	220.743	220.563	219.722
0.00437011	225.134	224.83	223.463	224.909	224.563	223.985	223.454	223.296	223.124	223.836	224.031	222.942	223.102	223.255	223.067	222.645	223.618	222.455	223.308	223.768	222.749	222.141	222.275	222.818	222.486	220.767	221.625	222.572	223.403	222.259	222.558	221.246	220.721	222.212	221.848	220.977	221.479	222.043	221.301	221.528	222.033	222.252	220.532	222.877	221.53	221.561	220.191	220.407	222.035
0.00434164	224.652	224.841	223.707	224.374	224.468	223.332	223.353	223.307	223.056	223.702	223.975	222.617	223.435	223.493	223.19	222.979	223.508	223.911	222.93	223.731	222.959	221.71	222.286	222.68	222.696	221.544	221.939	222.068	223.156	222.363	222.678	221.274	221.349	221.955	221.772	220.896	221.731	222.065	220.867	221.195	221.689	221.437	220.949	222.496	220.35	222.751	220.629	220.595	223.011
0.00431317	224.874	224.772	224.283	224.522	224.373	223.665	223.974	223.351	224.139	224.398	223.975	223.076	223.021	223.999	222.869	222.801	223.385	222.358	223.472	223.266	221.641	221.986	222.327	223.325	223.161	222.51	221.741	222.681	222.909	221.776	222.86	221.274	222.05	221.834	221.643	221.882	221.164	222.065	221.413	221.137	221.061	222.796	222.289	222.496	220.698	221.77	221.32	220.651	221.799
0.0042847	224.124	224.856	223.955	224.183	224.011	223.265	223.725	223.335	223.405	224.032	223.975	223.038	223.221	224.171	222.66	223.092	223.079	223.238	222.667	223.031	221.735	221.501	222.31	223.457	222.666	223.396	222.518	222.415	222.315	221.983	222.911	221.274	221.573	222.573	221.556	222.184	221.722	222.043	221.43	220.633	220.484	221.163	221.714	222.115	220.455	222.732	221.866	221.234	222.251
0.00425623	223.621	224.829	224.179	224.238	223.839	223.461	223.868	223.312	221.969	223.513	224.003	222.195	223.22	223.917	223.146	222.945	222.847	222.982	222.813	222.73	221.383	221.827	222.25	223.393	222.106	223.396	222.979	222.304	221.778	221.518	222.892	221.285	221.776	222.076	221.338	221.814	221.403	222.068	221.501	220.063	220.211	221.418	221.409	222.115	219.902	221.782	222.081	221.534	221.886
0.00422776	223.634	224.866	224.411	223.801	223.546	222.273	223.848	223.293	221.811	222.777	224.003	223.276	222.337	223.238	223.022	222.973	222.586	222.769	222.75	222.493	220.486	221.208	222.231	222.735	221.803	222.51	222.12	222.226	221.342	221.656	223.083	221.276	221.079	221.279	221.094	222.106	221.513	222.015	221.565	221.597	220.184	221.561	221.54	221.691	219.619	221.39	221.869	220.842	220.934
0.00419929	222.501	224.847	224.232	224.066	223.322	223.721	223.264	223.28	221.89	222.468	224.003	222.773	222.453	222.507	222.516	222.606	222.362	222.449	222.172	222.282	221.873	221.89	222.209	222.921	221.855	221.544	221.959	222.88	220.832	221.844	223.2	221.262	221.746	222.246	220.842	221.628	221.245	221.967	221.012	220.387	220.219	220.504	221.048	221.691	221.404	222.056	221.463	220.97	221.427
0.00417082	222.251	224.833	223.839	223.523	223.209	223.41	223.026	223.28	221.828	222.463	224.017	222.986	221.929	221.992	222.269	223.182	222.252	222.601	222.34	222.187	222.736	221.159	222.209	222.097	221.149	220.767	221.469	222.479	220.613	222.097	223.533	221.262	221.713	221.66	220.89	221.762	221.646	222.015	220.687	221.814	220.314	220.373	220.947	221.253	220.95	221.719	221.056	219.905	220.916
0.00414235	223.941	225.795	224.222	224.45	225.925	223.209	225.048	224.199	223.801	224.135	224.263	225.172	223.664	222.716	223.677	223.469	224.981	224.304	224.302	223.384	222.818	224.313	224.471	223.356	223.597	223.291	221.991	223.39	223.094	222.948	221.852	221.301	223.769	223.909	221.758	221.658	223.063	222.405	222.113	222.068	221.791	220.866	222.669	220.913	222.082	222	222.714	221.788	222.069
0.00411388	224.462	226.05	223.826	225.091	226.681	224.684	225.214	224.511	224.381	224.728	224.094	225.039	224.736	223.339	223.167	223.614	225.006	224.265	224.454	224.141	223.817	224.627	224.348	223.624	223.299	223.442	222.01	224.056	223.231	223.595	222.706	221.631	223.282	224.498	222.196	222.406	222.953	222.658	222.494	222.328	222.519	222.167	221.527	221.38	222.704	222.546	223.067	221.876	221.825
0.00408541	225.525	226.719	225.477	225.851	226.911	224.781	226.442	225.289	224.322	224.535	223.576	224.06	224.28	224.495	224.602	224.117	224.7	224.796	224.72	225.429	223.264	224.228	224.249	223.631	222.989	223.218	222.07	224.458	223.018	223.923	223.08	222.231	223.857	224.498	222.473	222.335	223.286	223.448	222.323	223.109	223.516	221.403	222.987	222.114	221.916	222.809	223.621	222.939	222.921
0.00405694	226.567	227.162	225.757	226.693	227.745	226.124	226.439	225.908	225.217	225.374	223.786	224.673	225.725	225.548	224.826	225.15	225.086	224.652	225.613	226.486	224.742	225.449	224.636	224.906	223.295	223.941	222.625	225.222	223.73	224.346	223.408	222.802	223.988	224.779	223.267	223.059	224.014	224.177	223.5	223.583	224.727	222.63	222.693	223.004	223.534	224.36	224.207	223.261	222.937
0.00402847	226.626	227.936	226.501	227.168	227.949	226.439	227.053	226.748	225.905	225.852	224.37	226.65	226.616	226.617	225.907	226.248	225.416	225.412	226.046	226.958	225.181	225.962	225.611	225.2	224.292	224.429	224.206	225.808	224.28	224.924	223.607	223.879	225.272	225.529	223.772	224.325	225.099	225.238	224.725	224.915	225.558	223.588	224.372	223.869	224.498	225.175	224.809	223.601	223.364
0.004	227.391	228.55	227.779	227.887	228.854	226.971	228.282	227.347	227.645	227.306	225.748	226.818	227.35	226.742	226.513	227.573	226.667	226.546	226.809	226.821	226.301	226.501	226.585	226.506	224.715	225.703	225.778	226.808	225.647	226.887	224.417	224.311	224.9	226.249	224.782	225.501	226.561	225.814	225.196	225.741	225.669	224.516	225.893	224.298	224.57	224.626	225.472	224.755	224.904
0.00397153	229.221	229.149	227.485	227.943	229.005	227.909	228.447	228.264	227.634	228.119	226.927	227.354	228.834	227.233	227.932	228.267	227.505	227.128	227.417	226.237	226.821	226.88	227.524	227.268	226.068	226.518	226.595	227.507	226.752	227.284	225.257	225.202	227.805	227.35	225.621	226.739	226.454	226.603	226.244	225.633	225.821	225.358	225.393	224.412	226.341	225.418	225.968	223.835	226.315
0.00394306	229.357	229.311	228.438	228.744	229.96	228.539	229.355	228.491	228.382	229.267	228.287	228.139	229.786	226.862	228.045	229.229	228.443	228.73	228.173	225.798	227.869	227.558	228.02	227.798	226.051	227.352	227.256	227.741	227.783	228.285	226.834	225.398	228.015	227.143	226.506	227.742	227.429	226.745	226.412	225.748	225.594	226.963	226.69	224.46	226.946	225.722	226.357	224.421	226.133
0.00391459	229.831	230.283	227.956	228.573	229.797	229.152	229.396	229.625	229.227	228.857	229.091	227.498	229.542	228.014	228.22	228.419	228.016	227.68	227.643	228.756	228.676	227.85	228.406	227.453	227.6	228.551	226.119	227.287	227.226	226.489	227.9	227.444	228.482	226.464	227.687	226.869	228.302	227.027	227.515	225.725	226.892	227.878	225.907	225.975	225.453	226.302	227.475	226.742	226.214
0.00388612	229.727	230.592	228.592	229.288	229.85	230.151	229.167	229.956	230.322	228.05	229.344	228.331	229.29	228.114	227.797	229.151	228.117	227.577	227.624	228.552	228.291	228.267	228.474	228.111	227.704	228.425	227.166	228.032	227.57	227.061	228.099	227.248	227.926	227.991	227.749	227.256	227.296	227.318	227.13	227.143	226.987	227.146	225.927	226.023	226.419	226.814	227.576	227.112	226.181
0.00385765	230.738	230.592	230.078	229.873	229.97	228.745	230.234	230.281	230.484	229.03	229.469	227.952	228.927	228.411	228.758	228.177	228.413	228.646	228.359	228.218	228.261	228.121	227.994	227.751	228.138	227.982	227.892	228.326	228.589	228.137	228.809	227.048	228.69	228.602	227.849	227.055	228.176	227.358	226.587	227.095	227.239	227.428	226.426	226.387	226.838	226.407	227.996	227.047	226.142
0.00382918	230.653	230.857	230.221	230.417	230.174	229.995	229.864	230.614	231.717	228.193	229.707	228.781	229.176	228.862	228.244	229.323	228.864	228.078	228.903	228.369	229.032	228.988	228.014	228.665	228.87	227.722	228.925	228.811	229.455	228.263	228.956	227.024	228.23	229.614	228.017	228.144	227.386	227.93	226.839	229.113	227.62	227.837	226.896	226.944	227.55	227.304	228.391	227.323	227.113
0.00380071	231.13	230.857	230.353	229.995	230.398	229.982	229.612	231.09	231.597	229.558	229.799	228.69	229.686	229.426	229.914	229.896	229.429	228.65	229.745	228.654	229.103	228.671	228.313	229.076	229.408	227.722	228.881	228.438	229.891	229.034	229.326	227.567	228.582	229.492	228.283	228.731	228.796	228.14	227.564	228.635	228.163	227.44	227.498	227.305	228.748	227.305	229.037	228.752	226.964
0.00377224	231.766	231.235	231.387	230.573	230.564	230.163	230.174	231.44	231.79	230.205	230.059	229.323	230.323	229.765	229.876	230.658	229.767	229.288	230.11	229.483	228.947	229.277	229.245	229.099	229.904	228.456	229.117	229.082	229.767	228.293	230.607	228.262	228.207	229.369	228.412	228.504	228.446	228.647	227.839	230.092	228.533	228.358	228.321	227.738	229.011	227.233	229.362	228.643	227.585
0.00374377	232.162	231.235	230.122	231.538	230.707	230.847	230.43	231.917	231.712	230.781	229.985	230.208	230.836	230.1	230.783	230.824	230.103	231.192	230.058	230.324	229.55	228.843	229.98	229.285	229.739	228.91	229.554	229.317	229.574	230.38	229.727	229.091	229.832	229.465	228.583	229.814	230.059	228.831	229.639	229.663	228.976	229.226	227.318	227.885	227.855	228.738	229.747	228.731	228.587
0.0037153	232.227	231.473	231.394	232.129	230.707	231.256	231.669	232.183	231.897	230.837	230.251	230.835	231.895	230.148	230.346	231.395	230.15	231.002	230.405	230.808	229.368	229.48	230.792	229.652	230.549	229.54	229.955	230.042	229.487	229.042	229.889	229.677	229.342	229.664	228.583	230.525	229.597	229.228	229.465	230.72	229.072	229.645	228.343	228.176	228.374	229.218	229.795	229.109	229.158
0.00368683	232.279	232.3	231.536	232.696	230.127	230.942	230.372	230.537	230.671	231.417	229.903	230.547	231.619	231.315	230.867	230.593	230.119	231.012	229.242	230.918	230.718	229.452	228.971	229.276	231.235	229.418	229.332	229.349	228.739	230.705	228.443	229.751	230.28	229.107	228.354	228.821	230.347	228.896	229.48	229.432	229.141	229.363	228.53	229.375	229.476	229.938	227.697	229.013	228.907
0.00365836	232.326	232.252	231.113	232.156	230.65	231.435	230.168	230.537	230.452	230.532	229.855	230.532	231.473	231.315	231.691	231.126	230.276	231.39	229.797	230.966	230.585	229.261	228.986	230.195	230.691	229.095	229.251	229.017	228.366	229.957	228.1	229.628	230.681	228.897	228.402	228.893	229.258	228.529	228.929	229.356	229.141	229.721	228.021	229.36	228.86	229.88	227.759	227.914	228.726
0.00362989	231.504	231.995	231.213	231.557	231.311	231.016	230.934	230.876	231.502	231.833	229.651	231.363	230.588	231.315	231.459	230.655	230.505	230.233	230.181	231.305	230.084	230.007	229.047	229.539	230.293	228.973	229.051	229.57	228.133	229.751	228.502	229.532	229.815	228.738	228.606	228.631	229.568	228.249	229.821	229.089	229.172	228.769	228.773	229.389	228.368	228.163	228.23	228.683	228.736
0.00360142	231.957	231.805	230.56	231.566	231.944	231.359	230.917	231.014	231.093	231.015	229.432	230.92	230.453	231.315	231.737	230.213	230.744	230.384	230.361	231.456	230.289	229.721	229.014	229.873	230.556	228.928	229.317	229.548	227.856	229.034	228.602	229.177	229.85	228.642	228.811	229.131	228.608	228.086	228.799	228.879	229.172	228.279	228.135	229.375	228.577	228.655	228.468	228.086	228.327
0.00357295	231.885	231.546	230.977	231.146	232.23	230.242	231.474	231.494	230.924	231.102	229.065	230.615	230.228	231.396	230.694	230.394	230.967	230.709	230.709	231.795	230.186	230.34	229.034	230.046	230.382	229.557	229.474	229.729	228.271	229.933	228.537	228.981	229.759	228.714	229.181	229.609	229.722	228.481	228.539	229.003	229.21	229.398	229.087	229.383	229.933	228.239	228.925	229.63	228.757
0.00354448	231.952	231.356	231.486	231.331	232.101	231.506	232.191	231.494	231.548	231.439	228.827	231.753	230.987	231.396	231.056	231.166	231.326	231.014	230.695	232.005	230.639	230.603	229.034	230.348	231.322	230.385	230.28	230.267	228.9	229.435	229.367	228.638	229.712	229.095	229.4	230.53	229.868	228.971	228.92	228.56	229.21	229.101	229.387	229.379	229.676	228.801	229.269	228.943	228.972
0.00351601	231.862	231.137	231.734	232.714	231.726	230.907	231.7	231.888	231.927	231.48	228.603	231.5	231.864	231.437	231.208	231.715	231.388	230.88	231.349	232.201	231.34	230.415	229.185	231.754	231.075	231.248	230.851	230.232	229.671	230.632	230.02	228.538	230.342	229.834	229.629	230.372	230.465	229.847	228.824	228.897	229.073	229.077	229.341	229.455	229.422	230.366	229.681	230.391	229.278
0.00348754	231.923	231.089	232.3	233.318	231.502	232.398	232.476	231.888	232.77	231.737	228.541	231.902	232.345	231.437	232.142	232.778	231.62	231.654	231.402	232.248	231.654	230.878	229.213	231.987	230.992	231.539	231.274	230.722	230.139	230.161	230.362	228.319	230.625	229.916	229.677	230.767	230.365	230.254	229.55	228.701	229.073	229.758	230.063	229.441	229.904	230.691	229.756	229.249	229.371
0.00345907	233.27	233.927	233.249	232.253	232.813	233.215	231.709	231.585	232.905	232.578	231.256	233.079	233.172	231.871	231.789	233.081	232.466	233.177	231.682	231.207	231.955	231.624	230.095	231.578	232.212	232.251	230.255	231.745	230.169	229.881	230.204	230.901	230.793	230.477	230.9	230.562	230.294	230.159	230.059	231.045	229.651	230.07	230.468	230.798	230.083	230.761	229.129	231.284	230.308
0.00343061	232.913	233.97	233.451	232.691	233.112	233.201	232.34	231.957	233.376	232.435	231.413	233.093	233.133	232.272	232.1	233.4	232.528	233.13	232.144	231.35	232.607	231.652	230.148	231.578	232.47	232.623	230.612	231.811	230.674	230.575	230.534	230.996	231.625	230.562	231.009	230.733	230.151	230.526	230.515	230.636	230.197	229.51	230.659	230.907	230.306	231.025	229.572	230.85	230.408
0.00340214	233.107	233.642	233.299	232.784	233.427	232.642	232.872	232.623	232.682	233.792	232.003	232.455	232.475	232.887	232.856	232.79	232.743	232.257	231.939	231.873	231.173	231.663	230.333	231.255	232.216	233.087	231.414	231.911	231.032	231.019	232.051	231.439	231.105	231.257	231.015	231.402	231.35	230.878	230.432	231.537	230.657	229.91	231.053	231.465	230.285	231.315	230.272	230.762	231.056
0.00337367	233.437	233.956	234.951	233.241	233.802	232.832	234.14	233.285	233.229	234.063	232.851	233.371	232.651	233.459	233.475	233.263	232.962	231.854	232.387	232.473	232.226	232.336	230.985	232.361	232.673	233.605	232.336	232.533	231.771	231.571	232.65	231.887	231.943	231.534	231.34	231.624	231.726	231.436	231.015	231.313	231.352	229.972	231.353	231.781	230.367	231.618	231.157	231.073	231.165
0.0033452	234.864	234.397	235.454	234.163	234.113	233.692	234.204	234.034	233.766	234.032	233.899	234.182	233.31	234.241	233.976	232.988	233.214	232.675	233.013	233.364	233.702	232.895	232.108	233.119	232.911	234.077	233.219	232.369	232.267	231.73	232.452	232.549	232.149	232.161	231.878	232.629	231.735	231.884	231.882	231.911	231.979	231.023	232.626	232.501	231.573	232.515	232.188	232.255	232.221
0.00331673	235.364	235.344	236.196	235.619	234.656	234.597	235.633	234.863	234.368	235.763	234.56	235.048	233.915	234.978	234.629	233.963	233.438	233.767	233.724	233.926	233.607	233.724	233.61	233.558	234.694	234.799	234.549	233.417	233.2	232.025	233.604	232.991	232.553	233.875	232.654	233.144	231.895	232.576	232.768	232.801	232.862	232.415	232.783	232.887	231.506	233.145	233.087	232.621	233.047
0.00328826	236.743	236.178	236.415	236.284	234.855	234.812	235.826	235.267	235.204	235.601	235.256	235.398	234.483	235.35	235.47	236.309	233.719	233.994	234.492	234.607	234.268	234.532	234.711	235.264	234.828	234.937	235.076	233.717	233.391	232.97	234.334	233.467	233.535	233.993	233.415	233.605	234.144	232.761	232.692	232.964	232.984	234.125	233.469	233.372	233.198	233.068	233.65	234.16	234.154
0.00325979	235.939	236.724	236.953	237.359	235.127	235.366	236.991	235.735	235.484	236.968	235.479	235.735	234.979	235.594	235.585	237.125	233.842	234.813	235.046	234.745	235.117	235.462	235.496	235.413	235.867	235.284	235.521	234.349	233.78	233.443	234.757	233.568	234.392	234.625	233.825	233.718	234.13	233.094	233.199	233.877	233.365	233.551	233.502	233.467	233.27	233.656	234.107	233.67	234.294
0.00323132	237.598	238.137	240.068	238.494	237.677	237.396	237.494	236.587	237.126	237.441	237.118	236.819	236.714	236.108	235.911	237.584	235.359	236.29	236.172	235.337	236.439	236.909	237.161	236.306	237.914	235.175	236.697	236.611	235.295	235.983	235.659	235.199	235.751	235.691	236.229	234.61	236.022	235.383	235.698	234.819	236.258	235.636	236.047	235.634	235.727	234.905	234.856	235.384	236.042
0.00320285	238.298	238.675	238.746	238.167	237.879	237.512	237.651	237.036	236.997	237.898	237.342	237.057	237.823	236.567	236.541	236.469	235.863	236.429	236.342	235.794	236.078	236.798	237.175	237.001	237.861	235.632	236.496	236.863	236.004	235.649	236.22	235.751	236.561	235.983	236.733	235.129	236.843	235.926	235.661	235.047	236.739	236.365	235.42	235.567	235.455	235.277	235.338	236.073	235.375
0.00317438	238.706	239.372	238.498	238.728	237.975	238.233	237.934	237.716	238.463	238.153	237.994	238.156	237.496	237.478	237.497	237.685	236.906	237.62	236.353	236.737	237.046	238.049	237.032	236.595	237.852	236.351	236.718	236.809	236.587	236.23	235.903	235.88	235.524	236.515	237.573	235.895	235.634	236.512	236.453	235.501	237.224	235.762	236.137	235.505	235.899	235.928	236.065	236.432	236.038
0.00314591	239.215	239.775	238.134	238.072	237.89	238.323	238.004	238.156	237.622	238.323	238.146	238.299	237.905	238.052	237.287	237.17	237.584	237.682	237.172	237.199	236.44	237.449	236.78	236.937	237.076	236.713	236.569	236.655	237.144	236.614	236.551	236.361	235.628	236.596	237.963	236.396	236.06	236.964	236.33	235.416	237.319	236.068	236.404	235.354	235.171	236.491	236.466	236.699	235.596
0.00311744	238.695	239.431	237.549	237.772	237.547	238.26	237.122	237.823	237.723	238.124	237.989	237.816	237.514	237.91	237.098	237.901	237.546	237.73	236.235	237.023	236.577	237.343	236.175	237.367	236.043	236.394	236.214	235.987	236.736	235.778	236.645	236.027	236.153	236.751	237.795	235.951	235.1	236.63	236.598	235.199	236.652	235.296	235.928	235.178	235.476	236	236.133	235.85	235.373
0.00308897	237.193	238.532	237.756	238.232	237.121	237.839	236.608	236.884	237.983	237.275	237.437	237.242	237.545	237.159	235.924	236.43	236.873	236.909	236.278	236.18	236.806	236.006	235.541	237.07	236.2	235.618	236.094	236.012	236.249	235.415	236.283	235.904	235.544	236.429	236.963	235.965	234.63	235.66	236.105	234.748	235.52	235.472	235.049	234.948	234.804	235.349	235.242	236.203	235.073
0.0030605	237.213	237.532	237.676	237.701	236.556	236.69	236.834	235.831	236.382	236.133	236.627	236.461	236.676	236.111	235.489	236.327	235.733	236.632	236.362	235.113	235.66	235.182	234.894	235.139	235.147	234.584	235.827	234.508	235.148	234.949	235.499	235.403	235.867	234.735	235.991	235.151	233.748	234.702	235.305	233.773	234.386	234.848	234.632	234.852	234.502	234.381	234.195	233.851	234.142
0.00303203	236.361	236.742	237.728	237.829	236.223	236.385	236.227	235.187	236.197	235.766	236.18	236.467	236.635	235.517	235.658	234.778	235.229	235.798	236.129	234.527	235.813	234.213	234.337	234.413	235.646	233.861	235.595	234.777	234.481	235.041	235.628	235.395	234.957	235.567	235.405	235.355	233.956	233.94	235	233.474	233.415	235.375	233.36	234.777	234.193	234.243	233.433	233.891	233.847
0.00300356	236.59	237.294	236.48	237.709	236.96	236.445	236.448	236.266	235.992	235.228	236.678	236.411	235.425	235.884	234.538	236.526	234.733	236.384	233.984	233.713	234.167	234.538	234.594	235.613	234.738	234.608	234.886	234.577	234.372	234.241	235.414	233.547	235.45	234.315	234.56	235.857	234.312	233.559	234.803	234.758	232.913	234.783	235.514	233.758	234.147	234.493	234.206	233.75	234.483
0.00297509	237.158	237.342	236.278	237.956	237.156	236.084	236.915	236.809	236.585	235.447	236.746	236.302	235.044	235.946	234.939	236.901	234.571	236.003	234.956	234.399	234.797	234.905	234.689	235.327	234.82	234.389	235.222	234.552	234.467	234.384	235.271	233.69	235.2	234.98	234.889	235.15	234.083	233.715	235.089	234.92	233.479	234.962	235.288	233.853	233.838	234.685	234.777	233.591	234.846
0.00294662	236.914	237.684	237.154	236.787	237.419	236.393	236.291	236.809	237.096	236.46	236.74	236.5	235.63	236.136	234.994	236.479	234.944	235.014	235.1	235.042	235.278	235.211	234.927	235.304	235.229	233.975	234.958	235.425	234.788	234.934	235.01	234.03	234.769	234.572	235.27	235.456	234.385	234.135	234.197	234.177	234.286	234.988	235.469	234.091	234.731	234.587	235.42	233.543	234.885
0.00291815	237.21	237.784	237.398	236.983	237.84	237.153	237.148	237.5	237.22	236.856	236.95	235.976	234.625	236.341	235.614	237.031	235.045	235.129	236.041	235.718	235.707	235.693	235.199	235.783	235.828	233.894	235.728	235.262	235.464	235.073	235.005	234.582	235.682	235.413	235.804	235.154	234.491	234.55	234.664	234.871	234.969	235.358	235.668	234.348	235.039	234.323	236.167	234.276	235.25
0.00288968	237.288	238.165	237.504	237.488	238.177	237.573	238.394	237.596	237.339	237.686	237.101	236.775	235.542	236.657	235.309	237.323	235.566	235.826	236.008	235.813	235.666	235.62	235.418	235.593	236.581	234.084	235.415	234.965	236.456	236.65	235.613	235.204	236.494	236.233	236.143	236.037	235.024	235.145	234.477	234.676	235.535	235.778	235.595	234.567	235.278	235.12	236.291	235.196	234.962
0.00286121	238.579	238.384	238.084	238.084	238.717	238.27	238.4	238.081	238.798	238.095	237.222	238.024	236.349	236.887	235.637	238.074	236.013	235.993	236.42	236.003	235.932	236.402	235.703	236.162	236.788	234.813	236.364	236.103	237.089	236.485	236.059	235.672	236.685	236.494	236.17	236.468	235.592	235.554	234.925	235.631	235.5	236.234	235.939	234.881	235.708	235.533	236.509	235.6	234.833
0.00283274	237.909	238.608	239.196	239.03	238.883	239.096	238.282	238.143	238.311	238.504	237.275	237.615	236.783	237.153	237.53	238.285	236.515	236.436	237.073	235.765	235.674	236.615	235.799	236.402	237.488	235.384	235.976	235.734	237.165	236.46	236.806	236.094	236.632	236.425	236.013	237.517	236.197	235.867	235.994	236.129	235.27	236.369	235.919	234.977	236.088	235.933	236.271	235.882	235.636
0.00280427	239.301	238.661	239.353	239.14	239.036	239.127	238.551	238.577	239.025	238.386	237.322	238.347	237.077	237.201	237.387	238.433	236.884	237.043	237.678	236.003	236.26	236.736	235.894	236.464	237.569	235.927	237.077	236.847	237.615	236.359	236.895	236.332	236.567	236.512	235.859	236.679	236.226	236.124	235.963	237.436	234.948	236.607	236.23	235.072	236.25	236.572	236.467	235.863	236.173
0.0027758	239.49	238.089	238.597	239.52	239.111	238.621	238.714	235.875	238.22	237.161	236.366	237.685	237.342	236.802	237.549	236.159	238.064	235.285	236.714	236.185	237.62	236.551	236.542	238.366	237.365	236.846	236.077	236.625	236.14	237.876	237.515	236.887	237.439	237.724	236.252	235.591	235.246	235.672	236.434	234.63	234.69	236.157	236.329	234.295	235.401	235.649	235.754	236.307	236.438
0.00274733	238.531	237.951	237.916	239.008	238.587	237.889	238.59	236.228	237.524	237.375	236.251	237.318	237.037	236.754	237.086	235.935	237.506	236.453	236.933	236.084	236.711	236.705	236.338	237.506	236.721	236.703	235.99	236.836	236.002	237.34	236.605	236.478	236.33	236.654	236.278	236.406	235.246	235.61	236.446	236.26	234.562	236.244	236.383	234.295	236.333	235.602	235.645	236.22	235.439
0.00271886	238.335	237.87	237.777	239.353	237.814	237.307	238.801	237.072	237.823	236.92	236.204	237.437	237.083	236.558	237.359	236.399	236.764	235.932	236.726	236.019	236.29	237.291	235.909	237.666	236.23	236.274	237.084	236.774	235.955	237.112	236.722	235.82	236.909	236.557	236.053	236.299	235.889	235.358	236.05	235.167	234.5	235.66	235.74	234.295	235.646	235.602	235.591	235.801	235.703
0.00269039	237.573	237.694	237.466	238.504	236.985	235.288	237.966	237.257	237.414	236.601	236.047	236.902	236.351	236.41	236.554	235.943	235.702	236.335	236.591	235.78	235.5	236.947	235.584	235.713	234.981	235.927	236.601	236.362	235.759	236.55	236.064	235.139	236.685	235.428	236.215	236.403	236.192	235.134	236.235	235.243	234.309	235.711	235.3	234.295	235.803	235.445	235.392	235.166	235.181
0.00266192	237.111	237.436	237.489	238.129	236.506	235.784	237.88	236.924	237.611	235.673	235.813	236.127	236.513	235.934	236.028	236.637	235.364	235.524	236.626	235.66	235.525	235.722	235.431	235.985	235.217	235.25	235.954	236.341	235.602	235.91	235.836	234.996	236.246	235.098	236.193	235.715	236.108	234.8	234.481	235.178	234.038	235.571	235.426	234.295	234.978	234.946	235.163	233.805	234.834
0.00263345	236.847	237.355	237.138	237.658	236.525	236.352	237.56	235.778	236.812	236.102	235.746	235.959	236.6	235.768	235.614	236.046	235.282	235.065	236.006	235.484	235.533	235.386	235.384	235.033	235.061	234.953	235.755	236.112	235.426	235.174	234.721	235.153	235.127	234.779	236.031	235.83	235.483	234.59	235.072	235.153	233.96	235.167	235.549	234.295	233.916	234.713	235.048	233.891	233.825
0.00260498	236.991	237.193	236.456	238.122	236.722	236.662	237.675	234.657	235.86	236.285	235.584	235.484	235.699	235.486	236.617	235.773	235.638	235.017	235.229	235.364	235.239	235.628	235.474	235.548	234.735	234.482	235.951	236.042	235.303	234.355	234.243	235.545	234.718	234.822	236.205	235.127	235.125	234.405	234.36	235.031	233.789	235.214	235.086	234.295	233.412	234.829	234.844	233.524	233.957
0.00257651	236.502	237.164	236.562	237.397	237.022	237.461	237.024	234.019	236.275	236.327	235.53	235.832	235.377	235.439	236.317	235.24	235.739	235.44	234.976	235.24	235.995	235.541	235.75	234.453	234.94	234.354	235.376	235.465	235.208	234.097	233.957	235.831	234.092	234.715	236.225	235.564	233.846	234.234	234.355	234.585	233.679	234.239	235.375	234.295	232.673	234.582	234.749	234.409	233
0.00254804	236.118	234.847	236.123	235.061	236.874	236.338	236.206	235.768	235.978	235.886	235.371	235.583	235.308	234.954	235.254	235.875	234.888	234.138	234.67	234.543	235.427	234.386	235.627	235.124	235.084	234.589	234.537	234.995	233.976	234.247	234.113	233.119	234.326	233.78	233.812	234.866	234.095	234.966	234.376	234.759	233.203	234.411	233.719	233.331	233.584	233.578	233.435	233.127	233.519
0.00251957	236.289	235.156	236.242	235.298	236.759	237.069	236.15	236.182	236.411	235.749	235.481	235.118	234.907	234.607	234.419	235.738	234.935	234.653	233.972	234.442	235.009	234.615	235.252	234.449	234.612	234.256	234.383	234.429	234.368	234.524	234.136	233.181	234.496	233.545	233.711	234.093	233.629	234.79	234.424	234.496	233.217	234.126	233.747	233.141	233.721	233.679	233.138	232.782	232.802
0.0024911	236.72	235.494	235.47	234.91	236.633	236.65	235.341	235.862	236.012	236.043	235.704	234.75	233.847	234.315	234.407	235.375	235.182	233.892	234.308	234.28	234.58	234.361	234.974	234.44	234.751	234.031	234.381	234.525	234.368	234.208	234.339	233.382	234.759	233.25	233.588	234.223	233.986	234.481	234.416	234.209	233.343	234.07	233.566	233.024	232.389	232.923	232.919	232.599	233.382
0.00246263	237.111	236.113	236.012	235.476	236.722	236.691	235.062	236.063	236.365	235.972	235.923	234.772	233.861	234.172	234.468	235.613	235.429	234.774	234.022	234.294	234.678	234.769	234.803	233.827	234.671	233.863	234.147	234.104	234.826	234.482	234.695	233.587	234.112	233.759	233.584	234.196	233.821	234.364	234.482	234.433	233.452	234.328	233.704	233.024	233.084	233.218	232.731	232.817	233.595
0.00243416	237.603	236.821	235.977	235.911	236.96	236.825	235.153	236.048	236.203	236.099	236.166	234.98	234.284	234.385	235.213	235.755	235.753	234.755	234.129	234.661	235.097	234.519	235.1	234.304	235.007	234.188	234.506	234.89	234.826	235.318	235.053	233.887	234.766	233.774	233.787	234.507	234.81	234.249	234.346	234.331	233.704	234.297	233.8	233.323	233.662	233.412	232.95	232.743	234.318
0.00240569	237.56	237.442	236.591	235.76	237.526	237.388	235.919	236.653	237.974	237.337	236.462	236.027	235.034	235.144	235.4	236.301	235.977	235.525	235.117	235.076	234.954	235.283	235.832	235.333	235.607	234.826	235.243	235.406	235.375	235.323	235.516	234.106	235.481	233.787	234.334	235.392	235.444	234.828	235.001	234.459	233.814	233.945	233.999	233.747	233.953	233.154	233.682	233.004	234.352
0.00237722	237.843	237.851	237.392	236.472	238.047	237.671	237.011	236.972	237.36	237.213	236.586	235.961	236.577	235.747	236.235	237.086	236.173	236.567	235.162	235.708	236.373	235.49	236.406	235.904	235.503	235.493	235.39	236.12	235.375	235.163	235.673	234.367	235.56	234.895	234.838	235.558	235.036	235.08	234.867	235.263	233.912	234.765	234.645	234.327	234.928	233.083	234.234	233.779	235.135
0.00234875	237.762	238.099	237.736	236.267	238.405	238.119	237.207	237.615	238.338	238.078	236.71	236.706	237.005	236.301	236.42	237.363	236.248	236.626	236.003	235.904	236.06	235.924	236.988	236.238	236.11	235.95	235.39	236.834	235.767	235.417	235.62	234.414	236.514	234.951	235.157	235.958	235.462	235.399	235.615	235.305	233.96	234.499	234.533	234.626	234.841	233.131	234.75	233.86	234.186
0.00232029	239.393	237.716	238.984	238.333	237.633	237.917	239.411	238.919	238.934	238.104	238.375	237.348	237.351	236.83	236.751	239.078	237.138	238.823	237.337	238.143	235.966	236.977	236.164	237.2	236.869	236.104	237.814	236.461	236.486	235.895	235.357	235.67	237.148	237.946	236.087	237.407	235.978	236.704	235.067	237.185	234.64	234.643	235.999	234.487	233.487	234.106	234.69	234.567	235.693
0.00229181	239.259	237.98	238.95	238.371	237.852	237.679	239.14	238.823	238.601	238.137	238.518	237.846	237.564	236.83	237.748	238.283	236.866	238.478	237.623	237.787	236.543	237.638	236.164	237.201	236.208	236.104	237.175	236.167	236.281	235.925	236.49	235.945	236.433	236.963	236.087	235.816	235.857	236.595	235.23	236.88	234.396	235.197	235.166	234.863	234.922	234.302	234.575	234.82	235.165
0.00226334	239.445	238.223	238.562	239.881	238.148	238.235	238.416	238.604	238.19	237.484	238.605	237.201	236.625	236.34	236.852	238.325	236.48	237.773	237.739	237.238	236.638	238.162	236.164	236.606	236.276	236.008	236.386	237.053	236.026	236.053	236.106	236.403	237.108	236.263	235.963	235.796	235.939	236.368	234.917	236.534	234.009	234.367	235.442	235.068	234.231	233.762	234.473	235.281	234.236
0.00223487	238.756	238.5	238.392	238.791	238.325	237.817	238.774	238.265	238.038	236.928	238.673	238.016	236.937	236.34	237.811	237.695	236.309	238.114	237.826	236.462	236.503	238.042	236.164	236.443	235.455	235.823	235.599	236.538	235.836	235.876	236.481	236.456	235.937	235.79	235.82	234.867	235.228	235.864	234.612	235.917	234.009	234.887	235.123	235.026	234.394	234.042	233.907	234.622	233.402
0.00220641	238.092	238.522	238.517	238.627	238.201	237.965	237.653	237.874	237.386	236.725	238.521	237.098	237.309	236.34	237.386	237.316	236.408	238.561	236.868	235.846	235.777	236.789	236.164	236.102	235.529	235.823	235.917	235.871	235.874	235.878	236.78	236.088	235.775	235.306	235.793	235.842	234.944	235.765	234.285	235.518	234.221	235.218	235.535	234.868	234.06	233.776	233.878	234.26	233.533
0.00217794	237.714	238.245	238.834	238.221	237.825	237.599	237.224	237.546	237.449	237.198	238.345	236.779	236.666	236.34	236.619	237.555	236.551	237.129	237.154	235.389	236.524	236.341	236.164	235.775	236.198	235.68	236.065	236.028	236.084	235.573	235.777	235.43	236.059	236.634	235.614	234.805	235.12	235.21	234.299	234.966	234.465	233.341	234.926	234.149	233.098	233.12	233.352	233.502	232.95
0.00214947	236.693	238.017	238.667	238.153	237.325	236.819	237.08	237.18	237.055	236.307	238.054	236.651	237.44	236.83	236.993	236.924	236.966	238.588	237.01	235.076	235.85	236.097	236.164	236.128	234.818	235.574	236.408	234.606	236.329	235.812	236.207	234.139	236.113	234.096	235.458	235.877	234.739	234.825	234.796	235.232	235.127	234.655	235.125	233.318	233.53	233.204	233.032	232.204	232.398
0.002121	236.64	237.754	238.583	238.063	237.087	237.296	237.257	237.118	237.044	237.03	237.905	237.129	237.037	236.83	236.388	237.073	237.252	237.653	237.387	234.961	236.813	235.559	236.164	235.756	235.404	235.574	236.484	234.88	236.609	235.947	235.495	233.75	235.951	235.405	235.463	235.443	234.894	234.565	234.502	235.437	235.365	233.916	233.879	232.87	233.392	232.75	232.836	231.605	232.345
0.00209253	238.825	238.758	237.144	237.777	237.872	237.57	237.905	237.056	236.683	236.871	237.827	235.883	236.524	236.567	236.522	237.607	236.775	236.18	235.269	234.831	236.519	235.092	235.933	235.545	236.786	236.085	234.47	236.225	235.176	234.516	234.652	234.699	234.843	234.757	235.406	235.16	234.99	234.089	234.554	232.583	232.249	233.23	234.346	232.156	233.314	233.041	231.815	231.396	231.012
0.00206406	238.677	239.007	238.01	237.312	238.137	237.612	237.404	237.036	237.025	237.132	237.678	236.67	236.838	237.027	235.724	236.454	237.098	236.502	235.695	234.879	236.152	235.61	236.138	235.808	237.134	236.161	234.978	235.278	235.176	234.379	234.619	234.78	234.439	234.547	235.268	234.911	235.29	234.089	233.975	233.427	232.468	233.596	233.484	232.108	232.819	232.523	231.482	231.463	230.732
0.00203559	238.815	239.459	237.698	236.885	238.137	236.527	237.325	237.391	236.739	236.629	237.225	235.78	237.517	237.246	236.016	236.898	237.029	235.93	235.146	235.165	236.297	236.211	236.488	236.291	235.912	236.365	234.911	236.208	235.384	234.885	235.341	235.225	234.19	234.472	234.772	235.387	234.549	234.176	233.512	233.23	232.913	232.609	234.246	231.522	232.662	232.186	230.196	230.939	230.162
0.00200712	238.608	239.796	237.561	237.838	238.375	236.759	237.593	237.677	237.641	237.141	237.09	235.959	237.488	237.736	236.102	235.776	237.379	237.031	235.488	235.714	236.347	235.925	236.94	236.319	236.701	236.589	233.982	235.707	235.513	234.871	235.165	235.578	234.047	234.553	234.582	235.71	234.964	234.271	233.274	233.174	233.179	233.758	232.696	231.318	232.197	231.178	229.367	230.522	229.117
0.00197865	238.715	240.004	238.129	238.748	238.375	238.054	238.203	237.991	237.56	237.997	237.09	236.475	236.977	238.111	236.874	236.524	237.296	236.709	236.98	236.199	237.315	236.9	237.36	236.384	236.874	237.271	234.576	236.634	235.78	234.622	234.948	236.217	234.567	234.689	234.582	235.403	234.88	234.57	233.104	233.598	233.141	234.279	232.54	230.959	231.825	230.9	228.705	228.954	228.164
0.00195018	239.105	239.809	238.644	239.162	238.684	238.679	237.853	238.325	237.817	238.459	237.836	236.665	237.291	238.592	237.526	237.554	237.645	236.894	237.932	236.551	237.984	236.519	237.822	237.771	236.469	237.523	235.814	236.993	235.979	235.196	234.814	236.673	235.631	234.404	235.248	235.089	235.345	234.713	233.023	234.332	232.875	233.274	232.915	230.726	231.601	229.972	228.288	228.617	226.687
0.00192171	240.21	239.823	238.317	239.162	238.684	239.077	239.724	238.535	238.252	238.062	238.219	239.064	237.767	238.802	237.579	237.705	237.618	238.007	236.792	236.918	236.984	236.578	238.04	237.496	238.006	237.453	236.376	237.308	236.124	235.279	235.297	237.017	234.827	234.658	235.744	234.577	234.919	234.738	233.038	233.881	232.479	232.984	232.145	230.839	230.834	228.587	228.013	228.078	226.778
0.00189324	240.613	239.513	238.67	239.456	238.923	240.022	239.183	238.583	238	238.009	238.878	239.117	237.682	239.088	237.879	238.335	237.912	237.959	237.31	237.072	237.465	237.157	238.189	238.477	237.782	237.871	237.986	236.201	236.171	236.001	235.672	237.14	235.676	234.333	236.569	233.941	234.684	234.786	233.329	234.174	232.26	232.057	232.506	230.749	229.904	227.949	228.061	227.932	225.787
0.00186477	240.133	240.587	238.501	239.926	238.413	238.711	238.349	237.871	238.123	238.418	237.971	238.435	238.546	238.381	238.734	238.242	238.583	238.577	237.504	238.377	238.133	238.202	238.387	238.227	237.373	236.489	236.958	237.044	237.328	235.534	235.297	234.432	234.955	235.143	236.189	234.38	233.744	232.722	233.292	232.379	232.031	231.905	230.517	229.983	229.881	228.221	226.258	225.16	224.34
0.0018363	239.781	240.492	238.777	239.385	238.427	238.75	238.173	238.252	238.101	238.917	238.018	238.693	238.756	238.647	238.778	238.533	238.583	238.61	237.789	238.377	238.947	238.14	238.334	237.989	237.777	236.508	236.952	237.13	237.222	235.881	235.269	234.365	235.112	235.665	235.926	234.511	233.324	232.828	233.168	232.559	232.264	231.39	230.05	229.028	227.856	226.185	225.046	224.22	221.939
0.00180783	239.852	240.43	239.503	239.846	238.346	239.096	238.514	238.252	237.891	238.182	238.239	238.465	238.733	238.519	238.506	238.255	238.493	238.112	237.644	238.326	238.372	237.927	238.102	237.436	238.157	236.435	236.239	236.611	237.008	236.489	234.631	234.4	234.381	235.42	235.092	234.496	234.01	232.406	232.201	231.27	231.909	230.147	229.087	227.164	225.51	223.452	222.932	221.397	219.546
0.00177936	239.496	240.063	239.259	238.87	238.383	239.322	238.814	238.676	238.07	238.504	238.444	238.353	238.419	238.634	238.584	238.339	238.556	237.914	237.885	238.214	238.591	238.184	237.849	237.847	238.222	236.483	235.673	236.565	236.712	236.871	235.079	234.333	234.866	235.838	234.478	234.017	233.225	232.078	231.241	231.211	231.215	228.71	227.036	225.018	223.316	221.338	219.563	217.75	216.163
0.00175089	239.529	239.996	237.947	240.006	238.461	239.041	239.073	238.676	238.039	238.966	238.706	237.993	238.148	238.452	239.373	238.145	238.489	237.984	237.615	238.191	237.867	238.287	237.582	237.463	237.631	236.775	236.458	236.605	236.627	237.163	234.439	234.341	234.402	234.91	234.058	233.463	232.307	231.519	229.886	229.978	229.303	226.487	225.244	222.143	220.405	218.558	215.66	213.484	211.881
0.00172242	239.275	239.699	238.157	240.004	238.391	238.356	239.544	239.057	238.26	238.417	238.916	238.169	238.33	238.472	238.953	238.811	238.564	238.369	237.929	238.112	237.508	238.349	237.381	237.793	237.483	236.794	236.205	236.708	236.227	236.829	233.7	234.268	234.864	233.992	233.39	231.566	231.325	230.406	228.926	226.994	226.86	223.907	222.201	219.716	217.633	215.505	211.588	209.794	207.893
0.00169395	239.628	239.562	238.453	240.275	238.534	238.724	238.494	239.057	238.065	239.024	239.034	238.538	238.201	238.322	238.601	238.947	238.623	238.725	237.834	238.164	237.895	238.501	237.42	237.113	237.196	236.353	236.442	235.887	235.689	236.494	233.885	233.804	233.864	233.416	232.856	231.211	230.487	229.098	226.914	225.768	224.308	222.932	219.82	217.307	214.383	212.287	208.419	203.979	202.194
0.00166548	239.639	239.394	238.629	239.628	238.48	238.312	238.883	239.719	238.21	238.65	239.081	239.314	238.444	238.653	238.223	239.196	238.684	238.176	238.495	238.164	237.895	238.911	237.372	237.317	237.21	236.4	236.162	236.073	235.593	235.794	233.866	233.817	234.206	232.546	232.612	230.208	229.526	228.459	227.16	224.178	223.004	221.607	217.779	216.05	210.118	208.247	206.623	202.162	199.751
0.00163701	239.287	239.548	240.662	239.194	239.419	240.033	239.822	240.672	239.642	239.383	239.563	239.945	240.301	238.617	239.283	238.625	239.246	238.699	238.423	238.461	238.589	239.478	237.206	237.665	238.215	237.331	235.904	236.221	235.162	235.65	234.122	232.253	231.613	230.306	231.923	228.465	228.226	225.509	223.895	221.169	219.135	216.208	214.149	209.485	206.272	202.202	200.577	195.262	191.797
0.00160854	240.435	239.38	240.416	239.451	239.623	240	240.24	240.767	239.404	239.25	239.753	240.545	240.478	238.841	239.493	238.7	239.4	238.875	238.734	238.679	238.799	239.013	236.957	237.153	237.494	237.765	235.895	236.205	235.285	234.834	234.293	232.335	231.675	230.5	230.184	228.536	226.108	224.335	221.192	219.166	216.729	212.445	209.153	206.916	202.201	198.634	196.199	192.2	189.595
0.00158007	240.028	239.172	240.333	240.295	239.919	239.623	240.546	240.492	240.065	239.687	240.092	240.455	239.879	239.365	238.975	239.306	239.703	238.488	239.664	238.34	238.515	239.242	236.899	237.711	237.636	237.572	236.441	235.32	235.341	234.359	232.968	231.973	230.88	228.859	228.002	226.643	224.358	221.705	216.265	215.995	212.263	207.896	203.626	201.701	197.251	193.743	189.871	187.849	184.569
0.0015516	241.156	239.153	240.694	240.999	240.391	240.239	240.622	240.687	240.261	239.734	240.76	240.732	240.536	240.007	239.856	239.267	240.264	238.695	240.135	238.721	238.742	239.354	236.422	237.056	236.788	237.36	235.3	234.549	234.752	233.821	232.24	230.304	229.079	227.364	225.083	223.935	221.095	217.679	214.424	211.793	207.178	203.045	198.947	195.431	191.239	188.234	183.945	182.924	179.237
0.00152313	240.786	239.753	240.454	240.971	241.018	241.412	240.695	240.497	239.957	240.192	241.383	241.649	240.609	240.732	240.182	238.833	240.693	238.603	240.665	238.55	239.179	238.961	236.61	236.924	236.166	236.75	234.359	233.692	233.113	232.015	230.915	227.503	225.529	224.967	221.6	220.035	217.773	212.081	210.21	206.283	201.355	197.038	194.533	189.161	185.377	183.569	179.062	177.584	174.618
0.00149466	241.59	240.691	240.49	241.31	241.452	241.617	241.316	240.657	240.556	240.677	241.991	241.582	240.643	241.411	239.939	239.9	241.054	239.246	241.049	238.85	238.487	238.516	236.219	236.509	234.625	235.473	233.95	232.74	230.699	229.538	227.024	223.536	222.516	220.492	216.829	215.044	211.202	206.2	204.885	199.19	195.171	190.6	189.477	183.473	180.482	179.358	175.279	173.362	170.967
0.00146619	241.394	241.399	242.245	241.823	241.713	241.574	241.163	240.534	241.328	241.468	242.34	240.623	241.399	241.947	241.163	240.144	241.497	239.421	240.809	239.145	238.518	239.168	236.731	235.508	234.099	234.198	231.757	231.49	228.129	227.283	224.469	219.949	218.94	215.867	211.471	210.217	205.542	201.025	197.405	193.845	189.44	185.914	182.962	179.371	176.819	174.411	171.515	169.538	167.602
0.00143772	242.245	242.016	242.302	241.881	241.999	241.363	241.611	240.491	241.289	241.829	242.545	240.97	241.752	242.191	241.183	240.73	241.726	239.13	240.271	239.293	238.221	238.643	236.54	235.127	232.967	233.151	231.105	231.266	226.558	224.976	221.889	217.807	215.982	212.624	207.723	206.54	201.035	198.078	190.561	188.201	185.675	181.943	178.038	177.049	173.461	170.091	169.462	168.705	165.494
0.00140925	242.111	243.422	241.388	243.418	243.209	241.845	243.442	242.116	241.941	242.407	242.105	241.992	242.249	241.347	240.18	240.086	240.017	240.366	239.693	238.41	236.776	235.323	233.865	233.623	232.631	229.331	227.79	226.518	221.706	219.506	216.677	212.769	209.168	205.869	199.926	197.481	191.739	186.8	183.714	181.438	177.002	173.098	169.544	168.355	164.373	165.073	163.715	163.169	161.105
0.00138078	242.186	243.366	242.248	242.948	242.985	242.677	243.089	242.317	242.389	242.684	242.057	241.749	241.652	241.775	240.188	241.324	239.955	240.916	239.839	238.525	236.344	234.264	231.966	231.349	229.512	226.847	223.628	220.51	219.308	215.211	212.235	208.437	205.195	200.855	196.466	192.681	189.149	184.304	181.619	178.091	175.367	170.236	168.345	166.987	163.561	163.965	163.098	161.078	158.594
0.00135231	242.532	243.214	242.291	242.765	242.344	241.854	242.837	242.967	241.752	242.492	242.009	242.489	242.087	242.029	242.268	240.555	240.129	240.261	239.344	238.749	235.211	233.118	229.706	229.652	225.88	223.163	219.018	215.984	215.054	208.73	205.227	201.579	197.544	192.839	190.377	185.626	183.129	179.76	176.831	172.811	171.899	166.961	166.328	164.735	162.096	161.617	161.344	160.043	157.212
0.00132384	242.533	243.136	243.047	242.953	241.997	242.363	242.523	243.141	242.057	242.794	241.931	241.867	241.664	242.289	240.926	241.765	240.04	240.123	238.837	237.846	233.637	231.02	227.032	225.834	222.353	219.404	214.528	211.163	208.524	204.152	199.542	195.498	191.208	187.446	184.328	180.485	177.768	175.046	172.501	169.21	168.28	163.756	164.566	161.746	160.491	159.882	159.22	157.84	155.688
0.00129537	242.423	242.969	242.448	242.758	241.844	242.444	242.329	243.149	241.816	242.113	241.878	241.881	241.9	242.172	240.702	241.368	239.864	239.968	238.454	236.121	230.841	228.071	224.427	222.291	217.873	215.031	209.845	206.994	201.194	198.951	194.231	189.935	185.822	182.879	178.834	174.99	173.549	170.531	168.19	165.637	164.156	161.061	161.397	158.1	157.572	157.68	157.578	155.916	154.498
0.0012669	241.885	242.997	242.284	243.786	241.83	242.257	242.491	242.471	241.259	241.9	241.665	241.767	242.477	241.615	240.207	240.752	239.573	239.038	236.311	233.898	228.413	224.421	220.618	218.054	213.281	209.596	204.708	201.39	194.51	192.421	188.54	184.603	181.934	178.254	174.006	171.167	170.32	166.068	164.434	161.878	161.155	159.412	159.036	155.578	155.916	155.882	155.904	153.704	152.935
0.00123843	241.66	242.718	241.744	242.772	242.234	241.995	242.45	241.911	241.79	241.575	241.612	240.898	241.547	241.304	239.969	240.424	239.446	239.697	235.539	232.42	226.858	220.428	216.281	212.254	208.25	203.53	197.491	194.363	189.418	185.408	181.905	178.36	175.128	172.782	169.777	167.844	165.395	161.912	160.746	159.514	158.763	156.317	156.535	154.028	154.379	153.169	153.915	152.428	152.226
0.00120996	241.585	242.737	241.446	243.236	242.234	241.945	242.641	241.433	241.56	241.942	241.508	241.182	241.851	240.825	240.327	239.965	239.303	238.819	234.118	230.866	224.007	218.213	212.794	209.542	204.46	199.447	192.213	189.556	186.617	181.934	177.03	174.727	172.125	169.69	167.747	165.359	161.929	159.458	159.174	157.847	157.858	155.045	155.741	153.367	153.165	152.198	153.359	151.414	151.311
0.0011815	241.857	242.235	242.761	241.344	243.538	242.452	241.927	241.164	241.261	240.646	241.577	240.643	240.956	239.829	238.786	237.831	237.423	235.504	231.577	227.618	218.828	214.871	206.847	201.739	197.44	190.779	187.898	183.761	178.893	174.242	172.577	166.931	167.299	163.092	161.316	161.333	159.203	154.777	155.716	154.076	153.447	153.094	153.047	151.172	151.154	149.339	148.775	150.052	147.771
0.00115303	242.333	242.235	242.162	241.926	243.429	241.979	240.882	241.149	241.176	240.716	241.482	240.934	240.293	240.233	239.297	238.321	236.566	233.457	229.851	223.789	215.722	211.274	203.504	198.166	193.349	188.07	184.499	180.193	176.101	172.125	170.17	165.581	165.831	161.692	160.3	158.789	157.98	154.097	155.064	152.903	152.725	152.072	152.621	150.822	149.591	148.88	148.298	148.997	147.163
0.00112455	242.308	242.338	241.632	241.335	243.287	241.265	241.711	241.155	241.446	240.583	241.211	240.089	240.276	239.892	237.132	238.237	235.963	231.388	225.912	218.576	212.818	205.662	197.607	193.224	188.267	182.917	178.002	173.821	171.629	167.226	164.66	162.29	161.851	157.98	158.209	155.507	154.309	153.099	152.53	152.076	151.395	149.974	150.502	149.938	149.617	148.845	146.646	147.104	146.896
0.00109608	242.263	242.338	241.727	241.483	242.973	240.894	240.845	241.16	241.188	240.549	241.006	241.036	239.067	239.963	237.673	236.782	233.868	229.431	223.363	214.565	209.012	202.409	193.154	189.012	183.578	178.85	173.55	170.438	167.996	164.53	161.778	159.633	158.141	156.454	156.216	153.809	152.49	152.125	151.701	151.681	150.003	149.293	149.452	149.56	148.258	148.159	145.611	145.877	145.86
0.00106762	242.24	242.403	242.621	241.398	242.664	241.214	240.851	241.188	240.601	240.557	240.791	241.078	238.571	238.923	235.716	234.992	231.498	226.302	220.326	211.783	203.9	196.557	189.124	183.826	178.86	173.94	168.211	168	165.169	161.984	159.275	157.239	157.243	154.693	154.471	152.76	151.159	150.696	149.307	151.047	148.706	147.038	148.377	148.63	146.376	146.307	145.015	144.994	145.199
0.00103915	242.198	242.403	242.738	242.045	242.364	241.051	240.423	241.141	240.119	241.016	240.448	240.171	238.708	237.756	233.316	232.095	227.636	222.462	216.572	207.913	198.118	192.495	185.462	180.67	175.659	170.929	167.823	165.697	163.483	159.401	157.644	156.121	155.19	153.437	152.978	152.342	150.241	149.91	149.515	149.264	147.675	145.678	147.208	147.809	145.458	145.943	144.332	144.963	144.184
0.00101068	242.259	242.425	241.778	241.792	242.247	242.128	241.17	241.141	240.469	240.431	240.305	239.393	238.269	236.191	233.031	229.211	224.08	217.324	211.407	202.273	193.894	188.046	180.401	176.15	172.511	167.765	164.756	162.122	162.187	157.846	155.736	154.891	152.933	151.907	151.594	150.793	148.869	149.494	149.317	148.881	146.877	145.287	146.039	147.34	145.635	145.353	143.907	144.171	144.103
0.000982206	242.298	242.425	241.716	242.388	242.029	241.617	240.979	241.13	240.554	240.655	240.258	238.791	238.325	235.195	231.594	227.518	222.442	213.935	208.292	198.442	189.319	184.034	177.546	174.208	170.118	166.47	163.375	159.398	161.226	155.87	154.531	154.987	152.218	151.167	150.955	149.466	148.44	149.309	149.241	148.082	146.602	144.203	145.905	147.292	145.577	145.566	144.152	144.213	143.346
0.000953737	241.885	242.066	241.989	241.849	241.648	241.271	240.927	240.524	241.635	238.88	238.578	238.633	236.969	233.599	227.982	222.209	214.412	206.887	198.867	191.447	185.024	177.561	171.438	166.737	164.159	162.312	157.408	155.29	153.631	152.673	151.928	150.299	149.627	148.079	148.289	147.025	146.156	145.74	146.987	144.599	144.504	143.102	143.105	142.714	142.644	144.265	143.567	141.806	141.93
0.000925267	241.737	242.066	241.623	241.108	241.677	241.061	241.526	240.476	241.251	238.867	238.802	238.209	234.352	230.781	224.044	217.684	210.367	203.065	195.705	188.869	181.558	175.606	169.938	165.743	162.752	161.19	156.443	154.81	152.908	151.798	150.297	149.965	149.064	147.812	147.785	146.279	145.611	145.359	146.333	144.56	143.896	142.668	143.176	142.619	143.058	143.293	143.394	142.316	141.841
0.000896797	242.001	242.145	242.19	242.028	241.677	240.961	239.909	240.238	240.31	239.69	238.478	235.729	231.596	226.352	219.16	211.155	204.471	197.136	189.527	184.556	176.201	171.911	166.868	164.537	160.461	158.911	154.724	152.548	152.003	149.986	148.927	149.299	147.031	147.471	147.356	145.006	144.3	144.521	144.419	144.136	143.337	143.72	142.818	142.179	142.536	142.41	142.876	141.592	141.81
0.000868327	241.595	242.145	241.393	241.556	241.634	240.334	240.4	239.984	240.417	238.984	237.512	234.075	228.221	222.704	215.53	205.865	198.494	191.441	185.097	179.615	172.564	169.226	163.84	161.035	158.379	156.454	153.017	150.819	151.022	149.013	147.504	148.346	145.723	146.528	146.35	144.227	143.559	143.521	143.386	144.076	142.539	142.397	142.145	141.989	142.292	142.177	142.35	141.73	141.25
0.000839858	241.691	242.058	241.37	241.741	241.634	240.143	240.569	239.573	239.808	238.322	235.653	231.926	225.905	218.332	209.962	201.686	192.494	184.862	180.548	174.293	170.12	165.667	160.936	157.778	155.665	154.379	151.089	149.966	149.296	147.321	146.574	147.132	145.364	145.327	145.164	143.36	143.568	143.233	142.575	143.493	141.397	141.144	141.382	141.905	141.644	140.976	141.563	140.678	140.652
0.000811388	242.172	242.058	240.836	241.842	241.642	240.715	239.465	239.388	238.789	237.129	233.117	228.582	221.22	213.022	203.813	196.811	187.019	181.837	176.434	170.104	167.974	162.887	158.851	156.134	155.098	152.76	150.21	148.832	148.49	146.407	146.162	146.127	145.336	143.881	144.181	143.354	142.791	142.093	142.242	142.871	141.016	140.698	140.606	141.4	140.802	141.071	141.003	140.625	140.083
0.000782918	242.009	241.95	241.108	240.9	241.665	240.831	240.431	239.113	238.288	234.36	230.308	223.838	216.186	205.982	196.838	188.581	181.821	176.504	171.538	167.239	163.592	158.685	157.475	154.659	152.393	151.161	148.31	147.736	148.217	145.772	145.076	145.119	143.497	143.062	143.966	142.542	142.145	141.821	140.826	141.457	140.563	140.367	139.77	140.968	139.849	140.167	140.394	139.94	139.883
0.000754448	242.272	241.95	240.618	241.261	241.642	240.537	240.313	239.038	237.434	233.413	228.195	220.101	211.785	200.979	193.573	183.912	178.522	173.279	169.967	166.212	161.007	157.585	156.929	153.735	151.928	150.719	148.642	146.714	148.222	145.057	144.709	144.757	143.24	142.328	143.442	142.36	141.873	141.44	141.629	141.434	140.653	139.889	140.151	140.92	139.868	139.211	140.128	139.842	138.97
0.000725979	241.719	241.77	241.991	240.95	239.861	240.833	239.701	240.048	237.07	231.691	223.374	214.623	202.754	194.384	186.308	178.63	173.132	168.795	164.184	161.128	157.485	154.142	153.154	151.978	148.321	147.255	146.02	144.873	145.135	143.761	143.118	142.164	142.554	142.301	141.737	141.471	140.491	141.42	139.55	140.664	139.839	139.164	139.551	138.378	138.627	139.644	139.775	139.833	138.055
0.000697509	242.36	241.851	242.089	240.65	240.684	241.443	240.165	237.393	233.309	227.394	218.427	209.447	198.725	189.191	183.103	176.595	169.749	165.991	162.517	159.768	154.517	153.515	151.952	150.402	148.404	146.379	144.911	144.411	145.04	144.086	141.806	141.735	142.333	142.429	141.133	141.02	140.11	140.502	139.55	140.187	139.527	138.542	139.327	138.759	138.943	139.529	139.299	138.781	137.789
0.000669039	242.462	242.137	242.536	240.684	241.757	241.441	238.977	234.333	229.212	221.988	211.614	200.473	191.089	182.393	176.096	170.355	165.048	162.078	159.367	157.155	151.317	151.456	149.469	148.609	146.864	146.081	143.977	143.062	144.392	143.22	141.983	141.17	141.577	141.856	140.973	139.428	138.445	139.764	139.433	139.401	138.479	138.266	139.844	138.494	138.386	139.03	139.115	138.179	137.362
0.000640569	242.574	242.403	243.417	240.958	242.347	241.514	238.708	233.174	225.274	216.317	205.882	194.822	186.704	178.353	172.307	167.479	162.354	159.988	157.266	154.667	149.88	150.154	147.662	147.829	145.219	145.096	142.78	142.401	143.677	142.909	141.311	139.946	141	140.293	140.497	138.703	138.624	138.851	139.075	139.174	137.832	137.317	139.124	138.78	138.951	138.131	138.392	137.188	137.076
0.0006121	243.224	242.667	242.876	241.497	242.266	240.72	236.726	231.875	222.036	211.064	200.754	189.253	180.99	174.55	168.61	162.962	160.986	158.671	155.082	152.144	149.627	147.803	146.719	145.936	143.816	144.495	142.605	141.69	143.152	141.521	140.049	139.855	140.131	139.086	140.171	138.856	138.839	138.154	139.07	138.357	137.316	137.13	137.861	138.454	138.622	137.447	138.036	136.813	136.624
0.00058363	243.492	242.905	243.417	241.25	241.6	238.619	232.829	227.427	215.592	203.378	194.99	184.535	177.531	172.776	167.004	161.768	159.436	157.047	153.873	150.463	149.181	147.187	145.862	144.751	142.679	143.473	142.764	142.856	141.94	140.496	139.416	139.094	139.217	139.064	139.675	138.162	138.044	138.269	137.748	137.505	136.882	136.832	138.032	137.974	138.216	137.068	138.179	137.054	136.764
0.00055516	243.796	243.015	243.591	242.923	240.474	236.522	230.137	219.998	208.148	195.342	187.931	178.427	172.134	167.93	162.813	158.536	157.171	155.59	153.124	150.401	147.857	147.083	145.583	144.568	141.843	143.005	141.586	141.498	141.153	140.539	140.011	139.02	139.323	139.448	139.558	137.918	137.945	138.13	137.746	138.422	137.107	136.576	137.697	137.882	136.856	137.107	137.901	135.479	137.108
0.00052669	243.961	243.144	244.188	242.708	239.604	233.756	226.643	213.589	202.298	190.246	182.537	174.109	168.725	165.024	159.74	157.637	154.18	152.662	152.539	150.401	145.85	146.654	145.589	143.491	140.821	142.296	140.505	142.596	140.82	140.088	139.73	138.457	138.227	139.258	139.129	137.708	137.234	138.515	137.62	137.976	137.273	136.183	137.571	137.453	136.993	136.799	138.187	135.917	136.935
0.000498221	243.51	242.794	244.134	242.875	236.351	227.237	218.44	201.969	191.477	182.589	173.799	167.064	162.95	160.311	157.539	154.197	151.819	149.422	148.102	146.594	144.086	144.404	143.5	142.553	141.878	140.954	142.077	141.833	139.819	139.574	138.018	137.668	139.729	138.234	138.992	137.685	137.951	139.458	137.99	138.208	138.93	137.462	136.868	136.914	136.398	136.364	136.655	137.036	136.639
0.000469751	243.482	243.897	242.638	240.185	232.897	223.781	212.03	196.659	187.095	178.634	172.035	165.788	161.297	157.927	155.868	151.801	150.048	148.271	147.129	145.987	143.593	143.625	143.063	142.128	141.872	140.274	140.649	141.558	139.217	138.708	137.997	137.306	138.28	137.898	138.549	138.619	137.897	138.096	137.456	137.37	138.19	136.993	136.389	136.49	136.766	136.28	136.56	137.279	136.196
0.000441281	243.66	243.999	241.027	236.143	227.781	215.588	200.841	187.681	178.583	171.445	166.178	160.452	157.083	153.991	151.13	148.724	147.87	145.676	145.469	145.289	141.958	141.847	142.002	140.149	139.766	139.238	139.163	138.92	138.216	137.6	137.246	137.813	137.568	136.864	136.836	136.403	136.864	136.452	136.686	136.21	136.024	135.19	135.939	135.813	136.007	135.728	135.45	135.769	134.974
0.000412811	243.839	244.389	241.285	233.626	221.257	207.395	193.398	181.42	172.454	167.878	162.791	157.378	155.461	151.003	149.154	146.896	145.435	143.864	143.732	144.077	141.337	139.703	140.83	139.208	138.713	138.115	138.153	138.393	136.993	135.814	136.336	137.592	136.673	136.004	135.55	136.205	136.712	134.595	134.944	135.197	134.749	134.818	135.312	134.969	136.228	135.65	135.05	134.609	134.484
0.000384342	243.784	243.293	239.538	228.782	211.725	196.008	184.517	174.939	165.099	160.563	156.427	153.183	149.896	147.745	145.661	144.249	142.575	141.823	140.789	141.798	138.955	137.285	139.069	138.607	137.28	136.685	137.056	137.138	136.101	134.923	136.588	137.298	134.883	135.776	134.581	135.011	135.2	133.664	134.132	133.486	134.449	133.412	133.929	134.023	135.153	133.953	134.544	133.668	134.131
0.000355872	244.078	241.498	235.102	220.501	203.178	186.06	179.662	170.257	162.626	158.718	154.425	152.068	149.196	146.279	144.675	143.502	141.497	140.301	140.213	140.385	139.344	136.948	138.671	137.626	136.837	136.377	136.539	136.079	135.892	134.931	136.164	137.257	134.595	134.695	134.035	133.685	134.899	133.672	134.004	133.648	133.549	133.538	133.473	133.724	133.947	134.087	133.921	132.898	133.053
0.000327402	243.758	238.698	226.325	208.029	191.569	177.137	169.623	163.662	156.651	154.068	150.224	148.974	146.897	145.339	143.172	141.494	140.842	140.004	140.348	139.063	139.116	136.607	138.074	138.648	136.019	135.473	136.487	136.772	135.971	135.839	136.065	136.956	134.863	134.475	134.488	133.59	133.972	134.69	134.202	134.614	133.587	133.875	134.466	133.519	134.6	134.927	133.889	132.657	132.706
[truncated: 42 more columns]

## Sheet: Fig. 5c
Right side of WE
Time (s)	0	2	4	6	8	10	12	14	16	18	20	22	24	26	28	30	32	34	36	38	40	42	44	46	48	50	52	54	56	58	60	62	64	66	68	70	72	74	76	78	80	82	84	86	88	90	92	94	96
Distance to the electrode (m)	luma	luma	luma	luma	luma	luma	luma	luma	luma	luma	luma	luma	luma	luma	luma	luma	luma	luma	luma	luma	luma	luma	luma	luma	luma	luma	luma	luma	luma	luma	luma	luma	luma	luma	luma	luma	luma	luma	luma	luma	luma	luma	luma	luma	luma	luma	luma	luma	luma
0.000331	239	230	215	201	191	180	175	169	161	156	152	149	148	146	148	145	144	144	144	142	143	143	141	143	141	141	141	140	142	139	139	142	140	140	142	141	140	141	139	141	139	141	140	140	138	138	141	139	138
0.00036	239	232	218	205	194	186	178	172	167	162	157	153	153	149	149	146	147	146	145	145	146	145	143	143	142	142	142	142	141	142	142	141	142	141	141	140	140	140	141	141	141	140	140	141	139	139	140	140	140
0.000388	239	234	221	209	198	190	182	176	170	164	161	156	154	151	149	147	149	148	146	146	146	145	144	143	143	142	142	143	142	143	143	141	142	141	142	141	141	140	141	141	140	140	140	140	140	139	140	140	141
0.000417	240	236	226	215	204	195	188	180	176	170	163	159	156	152	152	149	149	148	147	147	147	146	145	145	144	143	143	143	143	143	143	142	142	141	141	142	142	141	140	141	141	140	141	141	140	140	140	141	140
0.000446	241	239	231	221	209	201	192	184	178	173	166	161	158	155	154	151	151	149	149	148	148	147	146	146	145	144	144	143	144	144	144	142	142	142	142	143	142	141	142	142	141	141	141	142	141	140	141	142	141
0.000475	242	242	235	228	215	207	197	190	184	177	170	164	161	157	155	153	153	152	152	151	150	150	149	147	147	147	145	145	145	145	144	143	143	143	143	144	143	143	142	143	142	142	142	142	142	141	141	143	143
0.000504	244	243	239	233	223	214	203	197	188	181	173	168	163	160	159	155	155	154	153	152	152	151	150	149	149	148	147	147	146	146	145	144	145	144	145	145	144	143	143	144	143	143	143	143	143	143	142	143	143
0.000532	243	243	241	238	229	222	211	203	197	188	179	173	168	164	162	158	158	156	156	155	155	154	154	151	151	150	149	148	148	147	147	146	146	146	145	145	146	145	144	145	144	144	144	144	144	143	144	145	144
0.000561	243	243	243	240	233	226	219	209	201	191	183	176	170	165	164	160	158	158	157	156	156	154	154	152	152	150	150	149	149	149	148	147	148	146	146	146	147	145	145	146	145	145	145	145	144	144	144	145	145
0.00059	243	245	243	243	239	234	226	217	209	199	190	184	178	171	167	165	162	162	161	159	159	158	156	155	154	153	152	151	151	150	148	147	149	148	147	147	147	145	146	147	147	146	145	145	146	146	146	145	145
0.000619	244	246	245	244	240	237	231	222	213	204	195	187	179	174	168	166	164	165	161	161	160	159	158	156	155	154	153	152	152	151	150	149	150	149	148	148	148	147	147	147	147	147	147	146	146	147	146	145	147
0.000647	245	245	244	245	243	240	235	229	220	211	202	192	187	180	174	170	167	166	164	162	161	161	159	157	156	155	155	154	154	153	151	150	151	150	149	149	149	149	148	148	148	148	147	147	147	148	149	147	148
0.000676	245	245	245	245	245	243	239	234	227	218	209	198	191	184	178	173	168	168	166	164	163	162	161	160	158	157	156	155	156	154	152	152	152	151	150	151	150	150	150	148	149	149	148	147	147	148	149	148	148
0.000705	245	246	245	246	245	244	242	237	233	225	214	205	198	190	182	176	173	172	168	167	164	164	162	160	160	159	158	156	158	155	154	153	153	153	152	152	151	152	150	149	151	151	149	151	149	149	151	150	150
0.000734	246	245	246	246	245	245	243	239	237	229	220	211	202	193	184	179	175	173	170	168	166	165	163	162	162	161	159	157	158	155	155	154	154	153	153	154	152	153	152	151	151	151	150	151	150	150	152	151	152
0.000763	245	244	245	246	245	245	244	241	238	235	226	217	209	199	190	183	177	174	172	170	167	167	164	162	162	161	160	159	158	157	156	155	155	155	153	154	152	153	153	152	153	152	152	152	152	151	152	153	153
0.000791	246	244	245	245	244	244	244	243	240	238	230	221	213	202	191	185	179	175	173	170	168	168	165	163	164	161	160	161	159	157	157	155	156	155	154	155	152	153	153	152	153	152	153	152	153	152	153	154	154
0.00082	245	245	246	245	245	244	246	244	243	241	238	233	223	211	201	193	187	180	179	176	173	171	170	166	167	164	163	164	163	161	161	158	160	159	158	159	157	157	156	157	155	156	156	157	159	159	158	159	161
0.000849	245	245	246	246	245	245	245	245	244	241	239	235	227	216	207	196	190	183	180	177	174	173	171	169	168	165	165	165	163	162	161	160	161	160	159	159	158	157	158	158	157	157	157	158	159	160	161	161	163
0.000878	246	246	246	246	245	245	246	246	244	243	242	238	232	223	213	203	197	191	186	181	178	176	174	173	171	168	167	166	165	164	163	161	162	161	159	160	160	160	160	160	161	162	161	162	164	165	164	165	167
0.000906	247	246	247	246	246	247	246	247	245	244	245	242	237	230	220	208	200	193	188	183	179	177	175	174	171	169	168	167	166	165	164	163	163	162	161	161	161	161	162	162	162	163	163	164	165	167	167	168	169
0.000935	247	247	247	247	247	247	247	247	246	246	246	245	241	236	229	218	208	200	193	189	185	181	178	176	174	172	170	168	167	167	165	164	165	164	164	164	164	164	164	167	167	168	169	170	172	173	173	174	175
0.000964	248	247	247	247	248	248	247	248	246	247	247	247	244	239	233	225	214	205	198	192	188	184	180	178	175	174	173	170	168	168	167	166	167	165	166	166	166	166	167	168	170	171	172	173	175	176	177	176	177
0.000993	248	247	248	248	247	247	247	248	246	246	248	246	244	243	239	232	224	214	207	200	193	189	185	182	179	177	175	173	171	171	170	169	170	169	169	169	170	171	173	174	176	179	179	180	182	183	184	182	183
0.00102	248	248	248	248	248	248	247	249	246	247	247	247	245	244	240	236	231	219	210	204	197	192	188	185	181	179	177	175	172	172	171	170	172	170	170	171	172	172	175	176	179	181	182	182	184	185	186	184	184
0.00105	247	248	247	247	248	248	246	248	247	247	248	247	246	246	244	241	236	228	220	211	205	199	196	190	188	184	182	180	178	177	177	175	176	175	175	178	179	181	181	183	188	188	189	190	190	191	192	191	190
0.00108	248	249	248	247	248	248	247	248	247	247	248	247	246	246	245	243	239	232	226	217	210	205	199	193	190	186	185	182	179	179	178	177	178	178	177	180	181	183	185	187	190	191	193	192	193	191	194	192	192
0.00111	248	249	248	248	248	248	247	249	248	248	248	248	247	246	246	244	241	236	230	224	218	212	207	198	195	191	190	188	186	184	183	183	182	184	184	186	189	190	191	195	196	197	198	197	198	196	197	195	194
0.00114	248	249	248	248	248	248	248	249	248	248	248	248	247	246	246	245	243	241	237	231	225	218	211	204	200	195	193	190	189	188	185	186	186	186	187	191	193	194	197	198	200	201	201	201	201	199	199	198	197
0.00117	248	250	248	249	248	248	248	249	248	248	247	248	248	247	247	248	246	243	240	236	230	224	219	211	205	202	198	196	193	193	191	191	191	193	195	198	201	202	204	205	206	204	205	205	204	203	203	202	201
0.00119	248	249	248	248	248	248	248	248	248	248	247	248	248	247	248	247	247	246	243	240	235	229	224	218	212	207	203	201	197	197	195	194	197	196	200	203	205	205	208	208	208	207	208	208	206	205	204	205	203
0.00122	248	248	248	248	248	248	248	248	248	247	247	248	247	246	247	248	246	245	244	242	238	234	230	224	219	214	210	207	204	201	201	200	202	204	207	209	211	211	213	212	212	210	210	210	208	207	207	207	205
0.00125	248	247	248	247	248	248	248	248	248	248	247	247	247	246	247	247	246	246	245	244	241	239	234	228	222	217	214	210	206	204	204	203	205	207	211	212	214	213	214	214	214	212	212	211	210	208	209	209	206
0.00128	247	248	247	247	247	248	249	247	246	247	247	247	247	247	247	247	247	245	245	245	245	242	238	235	232	226	223	218	217	214	213	215	217	219	218	220	220	218	219	218	217	217	216	215	214	212	212	210	209
0.00131	247	247	247	247	246	247	248	246	246	246	247	246	246	247	247	247	246	245	245	245	245	244	239	237	235	231	228	224	222	219	220	220	220	221	221	222	221	221	220	219	218	218	218	216	215	213	214	211	211
0.00134	247	248	247	248	247	247	248	247	246	247	246	247	247	247	246	246	247	245	246	246	246	244	242	240	238	234	232	230	226	226	226	226	226	225	225	225	224	222	221	220	220	220	219	218	217	215	214	213	212
0.00137	247	248	247	247	246	246	247	246	246	247	246	247	246	246	246	246	246	246	247	245	246	246	243	243	241	238	237	235	232	232	231	230	230	229	228	227	226	225	224	223	222	222	221	219	219	217	217	215	214
0.0014	247	248	246	246	246	246	247	246	246	246	247	246	246	246	246	246	246	246	247	246	245	245	244	244	243	242	239	237	237	234	234	232	233	231	229	230	228	227	226	226	224	223	224	222	222	219	219	217	216
0.00142	246	247	246	247	247	246	247	245	246	246	246	246	246	246	246	246	246	246	246	245	245	244	244	245	244	244	241	239	239	236	236	234	234	233	231	230	230	229	227	227	226	225	225	222	223	220	221	219	218
0.00145	246	246	246	246	245	246	247	246	246	246	245	245	245	246	246	246	245	246	245	246	244	246	243	245	245	244	243	240	240	239	238	236	235	235	233	232	230	231	229	228	227	226	226	224	224	222	221	220	219
0.00148	245	246	245	246	246	246	247	245	246	246	245	244	245	246	245	245	245	246	244	244	244	245	243	244	242	243	244	243	241	240	240	239	236	235	234	231	231	231	230	229	227	227	227	224	224	223	222	221	220
0.00151	246	245	246	245	245	246	245	245	245	244	244	244	244	244	244	246	245	245	245	245	244	245	244	243	244	244	243	244	243	241	242	239	238	237	235	234	235	233	231	231	230	230	229	227	226	226	224	223	221
0.00154	245	245	246	246	245	246	245	245	245	244	246	245	245	245	245	245	244	245	245	245	244	244	245	243	244	244	244	243	243	241	244	240	239	238	236	234	235	234	232	232	231	230	230	228	226	226	225	223	222
0.00157	246	246	245	245	245	246	245	244	244	245	244	245	245	244	245	245	245	246	245	245	244	244	243	243	244	243	244	244	244	242	243	241	241	239	237	236	236	235	233	232	232	231	229	229	228	228	226	225	222
0.0016	246	246	246	246	246	246	246	245	245	245	246	245	246	245	245	245	245	246	245	245	245	244	244	244	243	244	245	244	244	243	244	243	242	241	239	238	237	236	235	235	233	232	231	231	229	229	229	226	224
0.00163	247	246	246	246	246	247	246	245	245	246	246	246	246	245	246	245	245	246	245	246	245	245	244	244	244	244	245	244	245	245	245	244	243	243	240	240	240	238	237	237	236	235	233	233	231	231	231	229	226
0.00165	248	247	247	247	246	248	247	246	245	246	247	246	247	246	247	246	246	246	246	245	246	246	245	245	245	245	245	245	246	245	246	245	245	244	242	242	242	240	239	238	237	236	236	235	234	233	233	231	228
0.00168	249	247	248	247	248	247	247	248	246	247	247	247	247	246	246	246	246	247	247	246	246	246	246	245	245	245	246	245	246	245	246	245	245	245	243	243	242	241	240	240	239	238	237	235	235	233	234	232	230
0.00171	249	247	248	248	247	248	247	248	247	248	248	248	248	247	247	247	247	247	248	247	246	247	246	245	246	246	246	246	247	245	247	245	246	244	243	244	243	242	241	241	240	239	238	236	236	235	235	233	231
0.00174	249	248	249	248	249	248	249	248	249	248	249	248	248	248	247	248	247	247	248	248	248	248	248	248	248	246	248	247	247	248	247	247	247	247	246	245	245	245	243	243	241	240	240	239	238	238	236	236	235
0.00177	249	249	249	249	249	247	248	248	249	248	249	248	249	249	247	247	248	247	248	248	248	248	247	248	248	247	248	248	248	248	247	248	247	247	247	245	245	245	244	244	242	241	241	240	239	240	238	237	236
0.0018	250	249	250	249	249	248	249	250	249	249	248	249	248	248	248	249	248	248	248	248	248	248	248	248	248	248	248	248	248	247	249	248	247	248	247	247	246	245	245	245	244	243	243	241	240	238	240	238	237
0.00183	249	250	249	249	249	249	248	249	249	249	248	248	248	249	248	249	249	248	248	248	248	248	247	249	248	248	249	248	249	248	249	249	248	249	247	247	246	247	247	247	246	245	244	244	241	241	240	240	239
0.00186	250	249	249	248	249	249	249	249	249	249	249	249	248	248	249	249	249	248	249	248	249	249	248	249	249	249	249	248	248	248	249	248	247	248	247	248	247	248	247	247	246	246	246	244	243	242	241	241	240
0.00188	250	249	249	249	248	249	248	249	249	249	248	249	249	248	249	249	249	248	248	248	248	248	247	249	249	249	249	248	249	247	249	247	247	249	247	248	247	247	248	248	246	247	247	245	244	243	243	241	240
0.00191	249	249	250	248	249	250	248	248	249	250	248	249	248	248	249	248	249	249	248	249	250	249	247	249	247	250	248	249	249	248	248	249	248	248	247	248	247	248	248	248	248	246	247	246	245	243	243	244	242
0.00194	250	249	250	248	248	250	248	248	249	249	248	249	248	248	249	248	249	249	248	249	249	249	247	249	248	249	248	249	249	248	248	247	248	249	247	247	246	247	248	248	247	247	246	246	245	243	243	243	241
0.00197	249	250	249	250	249	250	250	249	250	250	249	249	249	249	248	249	249	249	249	249	249	249	248	248	248	248	249	249	248	248	247	248	248	248	249	247	248	249	248	248	247	247	246	246	246	246	246	245	244
0.002	249	249	249	249	249	250	250	249	249	250	250	249	249	249	248	249	249	249	249	249	249	248	248	248	247	248	248	248	248	248	247	248	248	248	248	248	248	249	248	248	247	247	247	246	246	246	247	245	245
0.00203	249	249	249	249	249	249	249	250	250	249	250	249	250	249	248	249	249	249	249	250	249	249	248	248	248	248	249	248	249	248	248	247	248	248	249	248	248	249	247	247	248	248	247	247	247	247	247	246	245
0.00206	250	249	249	249	250	250	249	250	250	250	249	250	250	249	249	248	249	250	249	249	249	249	248	248	248	248	249	248	248	248	247	248	248	248	248	248	248	249	247	247	248	247	247	248	247	247	247	247	246
0.00209	249	249	250	250	250	250	250	250	249	249	250	249	249	248	249	249	250	249	248	249	248	248	249	248	248	248	249	248	248	248	248	248	248	248	249	248	248	249	248	248	249	248	247	248	248	247	248	247	247
0.00212	250	250	250	249	250	250	250	250	250	249	250	249	250	248	249	248	250	250	248	249	249	249	249	248	248	249	249	248	248	249	249	248	248	248	250	248	248	249	248	247	248	247	247	248	248	247	248	247	248
0.00214	249	250	250	250	251	250	250	250	249	249	250	249	250	249	250	249	250	250	249	250	249	249	249	248	248	248	249	249	248	249	249	248	248	248	250	248	248	249	248	248	248	247	248	248	248	248	248	247	248
0.00217	249	250	250	250	250	250	250	250	250	249	250	249	250	249	250	250	249	251	249	249	249	250	249	248	249	249	249	248	248	249	250	249	248	248	250	248	247	249	248	248	248	247	248	248	248	248	248	247	248
0.0022	250	249	249	250	250	249	249	249	250	249	250	249	249	249	250	249	249	249	249	249	249	249	248	249	249	249	249	249	249	249	250	249	249	249	249	249	249	249	249	249	249	249	248	248	249	249	249	249	249
0.00223	250	250	249	249	249	250	250	249	250	249	250	249	249	249	249	249	249	249	249	250	249	249	249	249	249	249	249	249	249	249	250	249	249	249	249	249	249	248	249	249	249	249	248	249	249	249	249	249	249
0.00226	250	250	250	250	250	250	250	250	250	249	250	249	249	249	249	249	249	249	249	249	250	250	249	249	249	249	250	250	250	249	249	249	249	250	249	249	249	248	249	249	249	250	248	249	249	249	249	249	249
0.00229	250	250	250	250	250	250	250	250	250	249	250	250	250	249	249	249	249	250	250	250	250	250	249	250	250	249	250	250	250	249	250	249	249	250	250	249	250	249	250	250	249	250	249	249	249	249	249	249	249
0.00232	250	250	250	250	250	250	250	250	250	250	251	250	250	250	250	250	250	250	249	250	250	249	250	250	250	250	250	250	250	249	250	250	250	250	250	250	250	250	250	250	248	250	249	249	250	249	249	249	248
0.00235	251	250	251	250	250	251	251	251	250	249	251	251	251	250	250	250	250	250	250	250	250	250	250	250	250	250	250	250	250	249	250	250	250	250	251	251	250	250	250	250	249	250	249	249	250	250	250	249	249
0.00237	251	250	251	251	251	251	251	251	250	250	251	251	251	250	251	250	250	250	250	250	251	250	250	250	250	250	251	250	251	249	251	250	250	250	250	251	250	250	249	250	249	251	249	250	250	250	250	249	250
0.0024	251	251	251	251	251	251	251	251	250	250	251	251	251	251	251	250	250	251	251	251	251	250	250	250	250	250	251	250	250	249	251	250	250	250	250	251	250	250	249	250	250	250	249	250	250	250	250	249	250
0.00243	251	251	250	251	251	250	251	251	250	250	251	251	251	251	251	251	251	251	251	251	250	250	250	251	251	250	251	250	250	250	252	249	250	250	251	250	250	250	250	250	250	250	250	249	249	249	250	249	249
0.00246	252	251	250	251	251	250	252	251	250	251	251	251	251	251	251	252	251	251	251	250	251	251	250	251	251	250	251	251	250	250	251	249	250	250	251	250	249	251	250	250	249	250	250	248	249	249	250	249	250
0.00249	251	251	250	251	251	250	251	251	251	251	251	252	251	251	251	251	251	251	251	251	251	251	251	251	251	251	251	251	251	251	251	250	250	250	250	250	249	250	249	250	250	250	250	249	249	250	250	249	250
0.00252	252	251	251	251	252	250	252	251	251	251	251	252	251	251	251	251	251	251	251	251	251	251	251	251	251	251	251	251	251	251	251	250	250	250	251	250	249	251	250	250	250	250	250	249	250	250	250	249	250
0.00255	251	251	251	250	252	250	251	251	251	251	250	252	251	251	251	250	251	251	250	252	251	251	251	252	251	251	251	251	250	251	251	250	250	250	251	250	249	251	250	250	251	250	250	249	249	249	250	249	250
0.00258	252	251	251	251	252	250	251	251	251	250	251	251	251	251	252	250	251	251	250	251	251	251	251	252	251	251	251	251	250	250	251	250	250	250	250	250	250	250	250	250	250	250	250	249	249	249	250	249	250
0.0026	251	250	251	251	251	250	251	251	251	251	250	251	251	251	251	250	251	251	250	250	251	250	251	251	251	250	251	251	250	250	251	249	250	250	250	250	249	251	250	249	250	250	250	249	249	248	250	248	249
0.00263	252	250	252	251	251	250	251	251	251	250	251	251	251	251	252	251	251	251	250	250	250	250	251	251	250	250	251	251	250	250	250	249	250	250	250	250	249	250	250	250	249	250	250	248	250	248	250	249	249
0.00266	251	251	251	250	251	251	251	250	251	251	251	250	250	250	249	249	250	251	251	249	250	249	248	250	250	250	250	249	250	249	249	250	249	249	249	249	250	249	249	250	248	249	249	249	249	249	249	249	249
0.00269	251	251	250	250	251	250	251	249	250	251	251	250	250	251	249	250	250	250	250	249	250	250	249	250	250	249	250	249	250	249	249	250	249	249	250	249	250	249	249	249	249	249	249	249	249	249	249	248	248
0.00272	251	251	251	249	251	250	250	250	250	251	251	250	250	250	250	250	249	250	250	248	250	249	249	250	249	250	251	249	249	249	250	250	250	250	250	249	250	250	249	249	249	249	249	249	249	248	249	249	248
0.00275	251	250	251	250	250	250	250	250	250	250	250	250	250	250	250	249	249	250	250	249	250	249	249	250	249	249	250	249	249	250	250	249	250	250	250	249	249	249	249	248	249	248	249	249	249	248	248	249	248
0.00278	251	251	250	250	250	250	250	250	250	251	250	249	249	250	250	250	250	251	249	248	250	249	249	250	249	249	250	249	249	250	249	250	249	249	249	249	248	249	249	249	248	248	249	249	249	248	249	249	248
0.00281	250	250	251	250	250	250	250	251	250	250	250	248	248	249	250	250	249	250	248	249	249	249	249	250	249	249	249	248	249	250	248	249	249	249	248	249	248	249	249	248	248	248	248	248	248	248	248	249	248
0.00283	251	250	251	249	250	250	250	249	249	250	250	249	248	249	248	249	249	250	249	248	249	248	248	250	249	249	248	248	247	249	248	248	249	249	247	249	248	248	248	248	247	248	249	248	248	247	247	249	248
0.00286	252	250	250	249	250	250	250	249	249	249	249	250	248	248	248	248	249	249	249	249	249	248	248	250	249	248	248	248	248	249	248	248	249	248	247	248	248	248	248	248	248	247	248	248	248	247	246	249	248
0.00289	251	249	250	249	249	249	248	249	249	249	249	250	249	250	248	247	248	249	248	247	247	248	248	248	247	248	249	248	247	248	248	247	247	247	247	247	247	248	247	246	247	248	247	247	248	248	247	249	248
0.00292	250	249	250	249	249	249	249	249	248	249	248	249	247	249	248	247	248	249	248	247	247	248	248	249	248	246	248	248	247	248	248	247	247	247	247	247	248	247	247	247	247	247	247	247	248	247	248	248	247
0.00295	250	249	249	248	249	248	248	249	248	249	249	249	249	247	248	247	247	248	248	247	247	248	247	248	247	247	248	248	247	248	247	247	247	247	247	247	248	248	247	246	246	247	247	247	248	246	247	247	246
0.00298	249	248	248	249	248	248	249	249	248	248	248	248	247	248	247	246	247	247	248	247	247	248	247	248	247	246	247	248	247	247	247	247	247	247	247	247	247	247	247	247	246	247	247	247	247	246	246	246	246
0.00301	248	248	248	248	248	248	249	249	248	249	248	249	247	248	248	247	247	248	249	247	247	247	247	247	246	247	248	248	247	247	246	247	247	247	247	247	246	246	246	246	247	246	245	246	247	247	247	246	245
0.00304	249	248	248	247	248	248	248	249	249	248	248	248	247	248	247	247	246	247	248	246	247	247	246	247	247	247	247	248	247	247	246	246	246	247	247	247	246	246	246	247	246	246	246	246	246	245	246	245	245
0.00306	248	248	248	248	248	247	248	248	248	248	248	248	246	247	248	247	246	247	247	246	246	247	247	246	247	247	248	247	246	246	246	247	246	247	246	246	246	246	246	247	247	246	246	246	246	247	246	245	246
0.00309	249	248	248	248	248	247	247	249	248	247	248	248	246	247	247	247	246	247	246	246	246	248	247	246	247	247	247	247	246	246	246	247	246	246	246	246	246	246	246	247	247	245	246	247	245	246	245	245	246
0.00312	247	247	247	247	248	248	246	248	247	248	247	247	246	247	245	246	247	248	246	246	246	246	246	245	247	247	246	245	246	246	246	246	247	247	247	247	246	246	245	245	246	245	245	245	246	246	246	246	245
0.00315	246	248	248	247	248	249	247	248	246	247	247	246	246	247	246	247	248	248	246	246	246	246	246	245	247	247	246	246	246	246	245	247	247	247	246	246	245	246	246	244	246	245	246	245	247	246	246	245	245
0.00318	247	247	247	248	247	248	246	246	246	247	245	247	246	247	245	246	247	247	246	247	245	247	244	246	246	245	246	246	245	245	245	246	245	245	246	246	245	245	246	246	246	245	245	244	246	246	245	245	244
0.00321	247	247	248	247	247	248	247	247	246	246	246	246	246	246	246	246	248	247	246	246	246	246	245	246	246	245	245	245	245	246	246	246	245	245	245	245	245	245	246	245	245	245	245	245	246	246	245	244	244
0.00324	247	247	248	248	246	248	247	246	246	246	246	246	246	246	246	246	246	247	246	246	246	245	245	245	245	246	245	245	245	246	245	245	245	245	246	245	246	245	245	244	245	245	245	245	246	244	246	245	244
0.00327	247	247	247	247	246	247	247	247	246	246	245	246	245	246	246	245	247	247	245	246	246	245	245	245	246	246	246	245	245	246	246	245	245	245	245	246	246	246	245	244	244	245	244	245	246	245	245	244	245
0.00329	247	247	248	247	246	248	248	246	247	247	245	246	246	245	246	246	245	247	245	246	246	245	244	244	245	246	245	245	244	245	246	244	246	246	244	245	245	245	245	245	245	244	244	245	245	245	246	245	244
0.00332	248	247	248	247	246	248	248	247	247	246	245	246	246	246	246	246	247	247	246	245	246	245	245	244	245	246	245	245	244	245	246	245	245	245	245	246	245	245	245	245	244	245	245	245	245	245	246	244	244
0.00335	248	247	247	246	245	247	247	246	246	245	246	246	245	246	246	247	246	247	247	246	245	246	245	246	245	245	247	247	245	245	246	246	245	246	245	245	246	244	244	245	244	245	244	245	244	245	245	244	243
0.00338	248	247	247	246	245	247	247	246	246	245	246	246	246	246	246	248	246	246	246	246	245	245	246	246	245	246	247	246	245	245	246	247	246	246	246	246	245	245	244	245	244	246	244	245	244	245	245	244	244
0.00341	248	247	247	245	246	247	247	245	246	246	246	246	246	246	246	246	246	247	247	246	246	246	246	246	246	246	247	246	246	245	246	246	245	246	245	246	246	246	246	246	244	246	245	245	244	245	244	245	244
0.00344	248	248	247	246	246	247	247	246	247	246	247	246	247	246	247	246	246	246	246	246	246	246	246	246	246	246	247	246	246	245	246	248	246	246	246	246	246	246	245	246	245	246	245	245	244	245	245	245	245
0.00347	248	248	247	246	246	247	247	246	247	247	247	247	247	247	247	247	246	247	248	247	247	247	247	246	246	246	246	247	246	246	247	247	247	247	247	246	247	246	246	246	245	246	245	245	244	245	244	245	245
0.0035	247	248	247	246	247	247	248	247	248	247	246	247	247	247	247	246	247	247	247	247	247	247	247	246	247	247	246	247	246	246	246	246	245	247	246	247	246	245	246	246	245	246	246	245	244	245	244	245	245
0.00353	248	248	247	247	247	247	246	247	246	247	247	247	248	247	246	247	247	247	246	247	247	247	247	246	247	247	246	246	247	246	247	246	246	245	247	246	246	247	246	246	245	246	244	246	245	245	246	245	244
0.00355	248	248	247	247	247	248	247	247	246	247	247	247	248	246	246	248	247	247	246	247	247	247	247	246	247	248	246	246	247	246	247	245	246	246	245	246	246	246	245	246	245	246	245	245	245	245	246	245	244
0.00358	248	248	248	248	248	249	249	248	247	249	248	248	248	248	248	247	246	247	248	247	248	246	247	247	247	245	247	246	247	247	247	246	246	246	246	246	246	246	246	246	246	245	246	246	246	246	245	245	246
0.00361	249	248	248	248	248	249	249	248	248	249	249	248	248	248	248	248	247	248	247	248	248	248	247	247	246	246	247	246	247	247	247	246	246	247	247	247	246	245	246	247	246	245	247	247	246	246	246	245	246
0.00364	249	250	249	249	249	249	249	248	249	249	249	248	249	248	248	248	248	248	247	248	249	248	247	247	247	247	247	247	247	248	247	247	246	248	247	247	247	247	247	247	247	245	246	247	246	247	245	245	247
0.00367	251	249	249	249	249	249	249	248	250	249	250	249	249	249	249	249	249	248	248	249	249	248	247	247	247	248	247	247	248	248	247	247	247	248	248	247	247	248	247	247	247	246	247	246	247	246	246	246	247
0.0037	250	250	250	249	250	249	250	250	250	249	249	249	250	250	249	250	249	249	248	249	249	248	248	248	248	248	247	248	248	248	248	248	247	248	248	247	247	248	248	247	248	247	247	247	247	246	248	246	247
0.00373	251	250	250	250	250	250	250	250	250	249	250	250	251	250	249	249	249	250	249	249	250	249	249	248	249	249	248	248	249	248	248	248	248	248	248	247	247	248	248	247	248	247	248	247	247	246	248	247	248
0.00376	250	250	250	250	250	250	250	250	250	249	250	250	250	249	250	250	250	250	248	248	250	249	249	249	249	249	248	249	248	248	248	249	249	249	249	249	248	249	248	248	249	247	247	248	247	247	248	247	248
0.00378	250	250	249	250	250	250	250	249	250	248	249	250	250	249	249	250	250	250	249	248	250	249	249	248	249	249	249	249	248	249	248	249	249	249	248	249	248	249	248	248	249	248	248	248	247	248	248	247	248
0.00381	251	250	251	251	251	250	251	251	251	251	250	251	250	250	250	250	250	250	250	250	250	248	248	250	249	249	249	247	249	249	250	249	248	249	249	248	248	248	249	248	249	249	248	247	248	247	248	249	246
0.00384	251	250	251	251	251	251	251	251	252	251	251	251	250	250	251	251	251	250	250	250	250	248	249	251	250	249	250	249	249	249	250	250	248	249	249	248	248	249	249	248	249	249	248	247	248	248	249	250	247
0.00387	252	251	252	250	251	251	251	251	252	251	251	251	251	251	251	252	252	251	251	249	250	249	250	251	249	249	249	249	250	249	249	249	250	250	248	249	249	249	250	248	249	249	249	249	249	249	248	250	247
0.0039	252	251	251	251	251	252	252	252	252	251	251	251	251	251	250	251	252	251	251	250	251	250	251	251	250	250	250	251	250	250	250	250	250	250	249	249	250	251	250	248	250	249	249	249	250	249	248	250	248
0.00393	252	252	251	251	251	252	252	252	252	252	252	252	251	251	251	251	252	251	251	251	251	250	251	251	250	250	249	250	250	250	250	251	250	250	249	250	250	251	250	250	250	250	250	249	250	248	249	250	248
0.00396	252	252	252	251	251	251	252	252	252	252	252	251	251	252	251	252	252	252	251	251	251	251	251	250	250	251	250	250	250	251	250	251	250	250	250	250	250	251	251	249	250	250	250	250	250	250	250	250	248
0.00399	252	251	251	251	251	251	252	252	251	251	252	252	251	251	251	252	251	251	252	251	251	251	250	250	249	250	250	250	250	250	250	250	251	251	250	250	250	250	250	249	250	250	251	250	250	249	249	250	248
0.00401	252	251	252	251	251	251	252	251	252	251	252	251	252	251	251	252	252	252	252	251	251	251	251	250	251	251	251	250	250	251	250	250	251	251	250	251	250	250	250	249	250	250	251	250	251	250	250	250	248
0.00404	251	251	251	251	251	252	251	251	252	252	251	252	251	251	251	250	250	251	250	250	250	250	250	251	250	249	251	251	251	251	249	251	250	249	251	251	249	249	249	249	249	250	248	249	248	249	249	249	248
0.00407	251	251	251	250	252	252	251	250	251	251	251	251	251	251	250	250	250	251	250	250	250	250	251	251	251	251	251	250	251	251	250	250	250	250	250	251	249	249	249	249	248	250	249	249	249	249	249	248	249
0.0041	251	250	251	251	250	252	251	251	252	252	250	251	251	251	251	251	250	251	250	251	250	250	250	251	250	250	251	251	251	249	250	250	250	249	251	250	249	249	250	249	249	249	248	248	248	249	249	249	247
0.00413	251	251	251	251	251	251	251	250	251	252	251	250	250	251	250	250	250	250	250	250	250	250	251	251	250	250	251	250	251	249	250	250	249	250	250	250	249	249	249	249	249	249	249	248	249	248	248	248	247
0.00416	251	251	251	252	251	251	251	249	251	252	250	251	251	251	250	250	250	250	249	250	250	250	249	250	250	250	250	250	251	249	250	250	249	249	250	251	249	249	249	248	248	248	250	248	249	248	249	248	247
0.00419	251	251	251	252	250	251	251	250	250	252	250	251	251	250	250	249	249	250	250	250	250	250	251	250	250	250	250	250	250	250	250	250	248	249	250	251	249	249	248	248	249	249	249	249	248	247	249	248	247
0.00422	250	251	250	251	250	251	251	250	251	252	250	251	251	251	250	250	250	249	250	251	250	250	250	250	250	250	250	250	251	250	249	250	249	249	249	251	250	249	248	247	250	249	250	249	248	247	248	248	248
0.00424	251	251	251	250	250	251	251	250	250	251	251	251	250	250	250	249	250	249	249	251	250	250	250	251	250	250	250	250	250	251	249	251	248	249	249	251	250	249	248	247	249	250	250	250	248	248	248	248	247
0.00427	252	251	251	251	250	250	250	249	250	251	250	250	251	250	251	250	250	251	250	249	250	251	249	250	250	250	250	249	249	250	249	250	250	249	249	249	249	249	249	249	249	250	248	249	249	248	249	249	247
0.0043	252	251	250	251	250	250	250	249	250	250	250	251	251	250	251	249	249	250	250	250	250	251	249	250	250	250	249	250	249	249	249	250	250	250	250	248	248	249	248	249	249	249	248	248	249	248	249	248	248
0.00433	250	251	250	251	250	250	250	249	250	250	249	251	251	249	251	249	250	251	250	249	249	250	248	249	249	250	249	249	249	249	249	249	249	249	249	248	248	248	248	248	247	247	248	249	249	247	248	247	248
0.00436	251	250	250	250	250	249	250	249	250	250	250	251	250	249	250	249	249	250	249	250	249	250	249	249	248	250	248	249	248	248	248	249	248	249	248	248	247	247	247	248	248	247	248	248	248	248	248	247	248
0.00439	251	250	249	250	250	249	249	250	250	250	250	250	250	249	249	249	248	250	250	249	249	249	248	249	248	249	248	248	248	248	248	249	248	248	248	248	247	247	248	248	247	247	248	248	247	246	247	247	248
0.00442	249	250	249	250	250	248	249	249	250	249	250	250	250	249	249	249	248	250	250	250	248	249	247	249	248	249	248	248	248	247	248	249	248	248	248	247	247	246	247	248	248	247	247	247	247	248	247	247	248
0.00445	249	250	249	250	249	249	248	249	249	249	249	249	248	249	248	249	248	250	249	249	248	248	247	249	247	249	248	248	248	246	247	247	248	248	248	248	247	246	247	248	246	247	247	246	246	247	247	247	247
0.00447	250	250	248	250	249	249	248	249	249	248	249	249	248	249	248	248	248	249	248	249	248	248	248	250	248	250	248	249	248	245	247	249	248	248	247	247	247	247	247	248	246	248	246	245	246	248	247	248	247
0.0045	249	250	251	250	249	249	249	249	249	250	249	248	249	249	249	249	248	250	249	248	249	248	249	247	247	246	249	247	248	248	247	247	248	247	247	249	247	248	248	247	246	248	248	247	246	248	246	247	245
0.00453	249	249	250	251	249	249	249	249	249	250	249	248	249	249	249	249	248	250	248	247	248	248	248	247	247	246	248	247	248	247	246	247	247	247	247	248	247	248	248	247	246	247	247	247	246	248	246	247	245
0.00456	249	249	251	249	249	249	249	249	249	249	249	248	249	250	249	249	248	250	249	246	247	248	248	247	247	247	248	247	248	247	247	247	248	247	247	247	246	248	248	246	246	247	247	246	247	246	245	247	245
0.00459	249	248	249	249	250	249	250	249	249	249	248	248	249	249	249	249	248	250	248	247	247	247	247	247	247	247	247	247	248	247	247	247	247	247	247	246	246	247	247	246	246	247	247	247	247	246	245	247	245
0.00462	250	249	249	248	249	249	249	248	249	249	248	249	249	249	249	248	248	250	248	247	246	247	247	247	247	247	247	247	248	248	247	247	247	247	247	246	247	246	246	246	245	247	247	247	246	245	245	246	245
0.00465	249	249	249	248	250	249	249	248	249	249	247	248	249	249	249	247	248	249	249	248	247	247	246	247	247	247	247	247	247	247	246	247	246	247	247	246	247	246	246	246	246	246	246	246	246	245	246	245	244
0.00468	250	249	249	248	249	249	249	248	249	248	249	248	249	249	249	248	247	249	249	248	246	247	245	247	247	247	247	247	247	247	247	247	246	247	247	246	246	246	246	247	246	246	247	246	246	247	245	246	244
0.00471	248	249	248	248	249	249	249	249	249	248	249	248	249	249	249	247	248	249	249	248	247	247	246	247	247	247	246	247	247	247	246	247	245	247	246	246	247	246	246	246	246	246	246	246	246	247	245	245	245
0.00473	248	250	249	249	248	249	249	249	249	249	249	249	248	248	248	247	247	249	249	248	248	247	245	247	247	247	246	247	247	246	246	248	247	247	247	247	248	247	247	246	246	247	246	247	246	246	247	246	247
0.00476	249	249	249	249	248	249	249	249	249	249	249	249	248	248	248	247	247	249	248	248	248	247	246	247	246	247	246	247	247	247	247	247	247	247	247	246	247	247	247	247	246	247	246	247	246	246	246	246	247
0.00479	249	249	249	249	248	249	249	249	249	249	249	249	248	248	249	247	247	249	248	247	248	247	247	248	246	247	246	246	246	247	247	247	247	247	246	247	247	247	247	248	246	246	246	246	246	245	246	246	248
0.00482	250	249	248	248	249	249	249	249	249	249	249	249	248	248	249	248	247	249	248	247	247	247	248	248	246	247	246	246	247	247	247	246	246	246	246	247	247	246	247	247	246	246	246	246	246	245	246	246	247
0.00485	250	249	249	249	249	249	249	249	249	249	249	249	249	248	249	248	247	249	248	248	247	247	248	248	247	247	247	246	247	247	247	246	246	246	246	247	247	246	247	246	247	246	247	246	246	246	246	247	246
0.00488	249	249	249	249	249	249	249	249	249	249	249	249	249	248	249	248	247	249	248	248	248	247	248	247	247	247	247	247	247	247	246	246	247	246	246	247	246	246	247	247	246	246	247	246	246	246	246	247	246
0.00491	249	250	249	249	249	249	249	249	249	249	250	249	249	249	249	248	247	248	248	248	248	247	247	247	246	247	247	247	247	247	246	246	247	246	247	247	247	246	247	247	247	247	248	247	246	246	246	246	246
0.00494	248	249	249	249	249	249	248	249	249	249	249	249	249	248	248	248	247	249	248	248	248	246	247	247	246	247	248	247	247	247	247	247	247	247	247	247	246	247	247	247	247	247	247	247	246	246	247	246	246
0.00496	248	249	250	248	249	249	249	248	249	249	248	248	248	248	247	247	248	248	248	247	247	247	247	247	246	247	248	247	248	246	246	247	247	247	247	247	246	247	246	247	245	246	246	245	247	245	246	247	246
0.00499	249	249	250	248	250	249	248	248	248	248	249	248	248	248	247	247	248	247	248	247	248	247	247	247	247	247	248	247	248	247	247	247	247	247	248	248	247	247	246	247	246	246	247	246	246	245	246	247	246
0.00502	248	249	250	248	249	249	249	248	248	249	249	249	249	248	248	247	248	248	248	247	247	247	246	247	247	248	248	247	247	247	247	247	247	247	248	248	247	247	246	247	246	247	247	246	246	246	246	247	247
0.00505	249	249	250	249	249	249	248	248	247	249	249	249	249	248	248	247	248	248	247	248	248	247	247	247	247	248	248	248	248	247	248	247	247	248	249	248	247	247	246	247	248	247	247	247	246	246	246	247	247
0.00508	249	249	250	249	249	249	248	248	248	249	249	249	249	248	247	247	247	248	248	248	247	247	247	247	247	247	247	248	248	247	247	247	248	247	248	248	247	247	246	247	247	246	247	247	247	246	247	247	246
0.00511	248	249	250	249	249	250	249	248	248	249	249	249	249	248	248	248	248	248	248	248	247	247	247	247	248	248	247	247	248	248	248	248	248	247	248	248	247	247	246	247	248	247	247	247	247	246	247	247	247
0.00514	248	249	250	249	249	249	248	248	249	249	249	249	249	248	247	248	247	248	248	248	247	247	248	247	247	247	247	248	247	248	248	247	248	248	248	248	248	247	246	247	247	247	247	246	246	246	248	247	246
Left side of WE
Time (s)	0	2	4	6	8	10	12	14	16	18	20	22	24	26	28	30	32	34	36	38	40	42	44	46	48	50	52	54	56	58	60	62	64	66	68	70	72	74	76	78	80	82	84	86	88	90	92	94	96
Distance to the electrode (m)	luma	luma	luma	luma	luma	luma	luma	luma	luma	luma	luma	luma	luma	luma	luma	luma	luma	luma	luma	luma	luma	luma	luma	luma	luma	luma	luma	luma	luma	luma	luma	luma	luma	luma	luma	luma	luma	luma	luma	luma	luma	luma	luma	luma	luma	luma	luma	luma	luma
0.00493522	214.135	213.081	210.407	211.444	212.923	211.916	213.526	211.643	211.862	212.339	211.563	211.739	211.962	211.126	211.514	210.214	210.777	210.721	210.856	212.111	211.634	210.997	211.716	210.728	210.7	212.07	211.915	211.472	211.133	210.988	209.826	209.798	210.095	211.171	211.086	210.425	210.148	210.624	211.221	210.365	210.804	211.035	211.259	210.406	210.16	210.123	211.52	209.925	210.652
0.00490644	214.269	213.31	212.074	212.643	212.41	212.639	213.651	212.052	212.532	211.992	212.129	211.891	211.726	211.936	211.76	209.873	211.337	211.488	211.363	211.845	211.9	211.168	211.609	210.905	211.658	211.55	212.309	211.327	211.128	211.439	210.406	210.622	211.375	211.162	210.604	210.4	210.475	210.59	211.303	210.042	211.267	211.234	210.825	210.406	210.502	211.103	212.063	210.278	211.45
0.00487767	214.407	213.273	213.259	212.397	213.277	212.786	212.588	212.272	213.85	214.148	212.049	212.135	212.23	212.786	213.442	211.478	213.109	211.911	213.727	212.446	212.274	210.841	212.702	212.35	212.812	212.933	212.918	212.666	212.159	211.901	211.868	212.26	211.569	210.785	211.826	211.437	210.954	211.568	212.208	212.423	211.627	211.729	212.568	212.075	211.011	210.048	212.17	210.492	211.427
0.00484889	215.755	213.707	215.416	214.364	213.877	213.941	213.196	213.201	214.763	214.649	213.743	212.869	213.222	213.595	214.325	212.873	214.319	213.558	214.801	212.953	213.688	213.317	213.289	213.09	212.857	212.908	213.472	213.669	211.467	212.445	212.229	213.498	212.712	211.48	212.05	212.193	212.164	211.764	212.833	213.004	211.757	212.656	212.864	212.57	211.811	212.035	213.46	211.414	212.094
0.00482011	216.567	214.984	215.584	214.474	214.964	214.408	214.428	214.817	215.45	215.376	215.408	214.276	214.465	214.668	214.844	213.21	214.792	213.911	214.783	213.621	213.962	213.888	214.353	213.963	213.453	214.519	215.148	214.095	212.986	213.775	214.462	214.714	212.972	212.733	213.053	212.743	213.353	212.976	214.025	214.21	212.614	213.685	213.386	213.661	213.084	213.794	214.09	212.639	213.637
0.00479134	217.186	215.965	215.545	214.474	216.566	215.467	215.556	215.816	216.234	216.922	215.997	215.696	215.866	215.802	215.816	215.042	215.341	215.496	215.828	215.21	214.532	214.516	215.93	215.215	214.82	215.928	215.614	214.572	214.459	214.649	215.152	215.546	214.162	214.156	213.75	214.038	214.032	214.184	214.524	213.921	214.172	214.969	214.005	214.272	214.406	214.458	214.947	214.146	214.358
0.00476256	218.18	216.035	216.039	216.24	217.069	217.018	215.778	216.239	215.417	216.347	216.213	216.248	216.687	216.508	216.435	215.156	216.179	216.494	216.943	217.636	216.022	215.453	216.751	215.621	214.935	215.774	216.256	215.468	214.598	215.571	215.759	215.861	214.204	213.66	214.81	214.788	215.538	214.457	215.51	214.599	214.067	215.764	215.065	214.147	214.355	214.988	214.982	215.042	214.883
0.00473378	218.485	216.691	216.35	216.825	217.996	217.329	216.856	216.576	216.375	216.986	216.362	216.82	217.359	217.114	216.615	216.249	216.313	217.275	217.662	217.631	215.94	216.356	217.518	216.442	215.462	216.53	216.562	215.653	214.864	216.202	215.781	216.281	215.512	214.901	215.305	215.516	214.375	214.776	215.591	214.403	214.711	216.245	215.507	214.623	215.43	215.494	215.351	216.445	215.445
0.00470501	218.706	218.497	218.045	218.474	219.537	218.826	218.331	217.397	216.685	216.915	217.246	218.541	216.608	218.497	216.7	217.962	217.647	217.859	217.201	216.733	218.057	216.887	216.715	217.329	216.102	217.604	217.639	217.158	216.709	215.52	214.555	218.16	216.551	217.023	217.134	216.168	217.645	216.397	215.603	215.695	214.672	217.015	215.407	215.085	215.855	215.745	214.741	216.576	216.335
0.00467623	218.42	218.567	218.074	218.972	219.54	218.725	218.004	217.591	217.073	217.053	217.737	218.191	217.177	218.122	217.757	217.343	217.818	218.234	217.35	218.577	218.238	217.554	217.339	216.895	216.827	217.926	217.505	218.236	216.798	216.153	216.37	218.32	216.689	217.334	217.904	216.345	217.015	216.642	216.135	216.77	215.47	217.015	216.873	215.875	216.012	215.594	215.099	216.694	216.916
0.00464745	218.784	218.758	217.979	218.725	219.354	218.072	218.22	218.209	217.459	218.34	218.452	218.785	217.337	218.257	217.168	218.797	218.696	218.614	218.228	218.029	218.049	217.515	217.876	217.193	217.88	217.982	218.422	218.079	218.307	217.104	216.695	218.772	217.365	218.09	217.678	217.222	218.446	216.703	217.432	216.671	215.852	216.106	217.568	216.269	216.906	216.591	217.03	217.073	216.315
0.00461868	218.962	218.804	218.556	219.444	219.669	218.024	218.329	218.222	217.827	218.657	218.471	218.376	218.94	218.382	218.33	217.814	219.861	218.771	218.459	218.928	218.133	217.785	218.01	217.152	218.976	217.46	218.722	219.035	218.321	217.404	218.11	218.94	217.877	218.776	217.44	217.905	218.137	216.807	217.779	217.946	216.6	216.672	217.786	216.441	217.475	216.748	217.373	217.279	217.009
0.0045899	218.272	218.555	217.798	219.047	219.783	217.714	217.859	218.486	218.239	217.809	218.412	218.872	219.171	218.346	217.953	217.863	219.46	218.626	217.941	218.306	217.96	217.572	218.624	217.258	218.676	218.003	218.666	218.014	218.923	217.766	218.707	218.035	217.575	219.193	218.392	218.287	217.98	216.532	218.528	217.857	217.531	216.118	217.437	217.14	217.335	216.958	217.081	217.722	218.783
0.00456112	218.437	218.056	218.07	219.882	219.698	217.941	218.499	218.48	218.578	218.923	217.821	218.592	218.549	217.021	217.97	218.045	219.447	217.312	218.094	217.704	217.906	217.133	218.446	217.314	218.69	218.177	218.8	217.712	218.508	217.719	217.96	218.007	217.697	218.66	217.552	217.914	217.97	216.946	217.724	217.145	217.388	215.666	216.869	216.902	217.055	216.24	217.495	218.04	217.106
0.00453235	218.894	218.426	218.646	219.152	218.463	218.5	219.193	217.72	218.125	217.933	217.723	217.935	218.64	217.838	218.004	217.594	218.904	217.286	218.804	216.501	218.374	217.561	216.432	217.552	217.404	218.278	217.625	217.093	217.891	217.56	218.183	216.861	217.16	218.207	217.233	217.676	217.546	216.852	216.572	217.209	216.889	216.264	216.808	217.453	216.101	216.289	217.168	217.977	218.268
0.00450357	219.28	218.23	218.42	218.956	218.964	218.159	218.677	218.061	218.531	218.151	217.208	218.157	218.385	216.942	218.338	217.77	218.884	216.773	219.129	216.663	218.241	217.535	216.65	217.907	218.657	218.253	217.734	216.513	217.557	217.093	216.009	217.417	216.868	218.044	217.509	216.435	217.413	216.564	217.032	216.901	216.37	215.883	216.804	215.901	216.034	216.613	216.896	218.176	217.296
0.00447479	220.198	219.076	218.68	219.285	217.902	218.875	219.032	218.293	219.489	219.429	219.585	218.294	218.607	217.626	218.332	218.18	218	217.306	218.369	217.468	218.424	217.835	219.004	219.102	218.169	219.04	217.276	217.025	218.033	217.576	218.199	217.294	218.061	218.248	218.342	218.626	217.609	216.882	218.621	216.815	218.254	217.641	217.181	216.814	217.838	216.537	217.112	217.012	217.248
0.00444601	221.194	219.462	218.989	218.648	218.566	219.508	219.491	219.329	218.936	218.833	219.703	218.823	219.374	217.481	218.495	218.405	218.266	217.953	218.996	218.678	218.739	218.021	219.323	219.603	218.959	218.812	218.388	218.372	217.468	218.1	218.597	218.437	218.504	218.328	218.257	218.679	217.136	217.761	218.775	216.965	217.307	218.098	217.713	218.156	218.585	217.377	218.63	217.824	218.4
0.00441724	221.223	220.551	221.073	220.964	219.417	219.791	220.191	218.833	219.653	219.491	219.734	219.457	219.925	218.747	218.542	219.287	219.602	218.415	218.556	218.668	219.359	219.572	220.356	219.357	218.452	219.685	218.973	218.014	219.075	217.948	219.001	218.348	218.592	219.195	218.039	218.628	218.884	217.604	218.682	217.368	219.169	218.474	218.14	217.276	218.929	218.468	217.327	218.039	218.98
0.00438846	221.681	220.932	221.508	220.477	221.094	220.533	221.325	220.856	219.893	219.71	220.661	220.053	220.448	219.162	219.722	220.487	219.723	219.281	219.78	220.094	219.626	219.435	220.605	220.137	219.315	219.165	219.769	218.518	218.607	218.32	219.391	219.854	219.073	219.715	219.42	218.886	218.918	219.447	219.455	218.311	219.359	218.846	219.104	218.871	219.461	219.596	218.75	218.807	219.801
0.00435968	222.095	221.54	221.703	220.207	220.565	220.953	221.171	221.065	220.602	221.328	220.811	220.225	220.275	220.204	220.037	220.823	219.926	219.927	220.033	221.283	219.978	219.187	220.357	220.314	219.493	220.434	219.637	219.36	219.755	218.95	219.962	220.44	220.3	219.975	220.199	219.256	219.482	219.032	218.712	217.857	220.23	219.547	219.385	219.169	219.446	219.607	218.476	218.449	218.771
0.00433091	221.337	221.556	222.289	220.612	221.607	220.782	221.832	220.847	220.767	221.877	221.843	219.678	219.913	221.051	221.331	221.196	220.329	220.308	220.662	220.408	219.872	219.947	221.356	220.316	220.145	219.543	219.962	220.399	219.816	219.693	220.31	220.503	220.437	219.667	219.566	219.158	219.689	219.976	220.488	219.232	221.446	219.959	219.835	219.197	219.845	220.427	220.383	219.435	218.847
0.00430213	221.565	222.066	221.988	219.977	222.166	221.375	221.622	220.445	220.922	222.036	220.258	220.697	221.004	219.821	220.994	221.365	220.393	219.871	219.705	220.1	219.644	221.762	220.027	219.247	219.639	220.166	219.344	219.862	220.577	219.465	220.132	220.597	220.408	220.198	221.51	219.394	220.034	220.081	220.716	219.357	220.642	220.781	219.78	220.026	219.665	220.572	220.713	219.501	220.084
0.00427335	221.041	222.361	222.046	220.568	221.258	221.351	222.171	220.596	220.964	222.198	220.168	220.367	220.326	220.583	221.45	220.389	220.522	220.178	220.332	219.092	219.849	221.97	220.599	218.975	219.614	219.071	219.829	219.946	221.196	219.854	219.387	221.046	220.057	219.688	220.628	219.313	220.117	220.729	221.918	219.357	221.032	220.599	219.576	220.46	219.816	219.939	221.338	220.425	219.759
0.00424458	221.206	220.221	221.393	221.324	220.188	221.359	221.821	220.66	219.759	221.943	221.071	219.918	221.409	220.786	220.956	220.004	220.373	219.121	220.22	219.652	220.257	222.487	219.058	220.188	220.214	220.577	219.843	218.507	219.617	219.208	220.728	220.736	220.409	220.289	219.627	218.668	220.297	219.029	217.494	218.679	220.32	219.668	219.161	219.765	219.69	219.489	219.915	218.888	220.16
0.0042158	221.404	221.143	220.869	221.299	220.706	222.044	221.387	220.682	220.148	221.705	221.364	219.786	219.889	220.363	220.373	220.089	219.972	219.135	220.02	219.895	220.014	221.699	220.091	220.541	220.441	219.793	219.856	218.864	219.903	218.217	220.622	219.601	219.241	219.176	219.977	219.153	219.691	219.816	218.5	218.723	218.977	219.354	219.828	219.852	218.981	218.428	219.635	218.279	219.14
0.00418702	221.827	221.039	220.782	220.11	220.484	220.718	220.381	220.559	221.176	221.615	221.843	219.832	220.745	221.185	219.801	220.02	220.572	219.851	220.881	220.68	220.332	220.703	219.839	220.293	220.08	220.571	220.669	218.889	220.704	219.981	220.064	220.347	220.185	220.341	219.56	219.148	219.685	219.948	218.82	219.12	219.534	219.565	219.578	220.152	219.373	219.003	219.466	219.005	219.463
0.00415825	222.099	221.748	221.503	222.578	221.673	222.2	220.475	220.548	221.941	222.428	221.364	220.479	220.159	221.272	219.744	219.863	221.44	220.223	221.099	220.444	220.642	221.303	220.096	221.284	221.121	220.364	221.025	219.806	220.267	219.985	220.986	220.344	219.727	220.128	219.703	221.1	221.131	219.416	219.339	219.181	220.274	219.764	219.189	219.701	219.744	219.021	219.518	219.291	219.83
0.00412947	223.206	222.034	222.985	222.141	221.396	223.586	222.46	221.109	221.532	222.715	221.806	221.448	221.252	221.41	221.472	221.407	221.351	221.182	222	222.07	221.498	220.956	220.792	221.839	221.684	221.123	221.689	221.128	221.932	221.272	221.186	220.821	221.163	219.637	220.661	220.885	219.734	220.136	220.126	219.892	220.46	221.769	220.52	220.745	221.153	220.273	221.006	220.548	220.658
0.00410069	224.492	222.94	223.613	223.237	222.835	223.401	223.183	223.135	223.74	223.357	223.54	222.824	223.592	222.589	221.26	222.908	222.281	222.099	223.418	222.484	223.431	222.696	221.797	222.346	222.518	222.098	222.127	221.789	222.916	222.028	222.618	221.333	222.236	220.681	221.042	221.748	221.284	221.102	220.991	221.068	222.305	222.626	221.416	222	222.032	221.255	221.948	222.171	220.787
0.00407192	225.102	224.104	224.494	223.769	224.044	225.741	224.286	223.774	223.879	224.606	225.01	223.78	224.247	223.728	223.333	223.102	222.448	222.914	222.679	223.974	223.18	222.751	222.68	222.812	221.761	222.019	223.037	222.732	223.273	221.097	222.956	223.168	221.218	222.549	223.694	222.824	221.676	221.911	222.124	220.936	223.538	222.657	222.25	223.041	222.076	222.547	221.42	221.391	221.362
0.00404314	225.24	224.972	225.125	224.082	225.201	225.632	226.221	225.77	225.419	224.858	225.438	224.488	225.471	224.101	224.169	224.299	223.918	223.779	223.211	224.283	224.424	224.396	223.198	223.134	222.682	223.384	223.642	223.625	224.617	222.333	223.755	224.068	222.273	222.969	224.075	223.264	222.928	222.746	222.939	222.468	223.1	223.169	223.233	223.722	223.263	223.396	222.648	222.912	222.738
0.00401436	225.301	227.335	226.015	225.979	225.656	226.245	227.455	225.212	225.997	225.809	226.722	223.888	226.016	224.316	225.057	225.763	225.199	224.745	225.836	224.905	225.521	225.3	225.476	223.235	223.999	225.037	223.548	224.094	225.93	222.935	224.375	224.8	224.516	224.554	223.915	224.322	224.711	224.477	224.927	221.83	224.451	223.632	222.906	222.801	224.607	223.295	224.325	224.493	222.075
0.00398559	226.827	226.935	226.975	226.617	226.188	225.464	227.595	225.964	226.588	225.135	226.75	225.79	226.596	225.713	225.177	226.576	225.963	224.858	225.363	225.392	226.089	225.51	225.118	223.833	223.808	225.564	224.375	224.234	225.943	224.013	224.708	225.323	225.11	224.789	223.982	225.016	225.983	224.956	225.076	222.945	225.187	224.408	222.917	223.342	225.475	224.054	223.359	224.702	222.738
0.00395681	227.301	226.922	226.586	226.069	226.625	226.422	226.608	225.739	226.312	226.147	226.879	225.714	226.275	226.226	226.161	226.599	226.803	225.818	226.22	225.503	227.2	226.569	226.301	225.021	225.112	226.394	225.4	225.942	226.086	224.815	227.01	226.142	225.373	225.739	223.905	225.214	225.357	225.025	224.89	224.491	226.151	225.779	224.539	224.155	225.917	223.48	223.997	225.853	224.987
0.00392803	227.511	227.78	227.295	226.313	227.082	226.332	226.885	226.568	227.404	226.82	226.919	227.701	226.861	227.071	226.934	228.311	227.164	226.222	225.359	226.662	227.706	227.208	226.508	225.989	226.289	226.895	226.407	226.472	226.078	226.098	227.299	225.834	226.566	226.463	225.529	225.998	226.383	225.955	225.64	226.213	225.86	226.185	225.432	224.18	226.595	225.816	224.93	226.254	225.536
0.00389925	228.444	228.955	227.525	228	226.831	227.743	227.408	226.909	227.445	227.741	226.828	226.681	227.622	227.199	227.625	227.793	226.965	227.102	226.68	226.867	227.818	226.788	227.411	226.531	226.236	226.569	227.04	227.554	226.685	226.483	227.41	226.048	227.227	227.777	225.419	226.076	226.172	226.884	226.014	225.994	226.55	226.406	226.181	225.65	226.413	225.352	225.529	227.292	224.439
0.00387048	229.595	229.302	227.872	228.167	226.987	228.25	228.24	227.022	227.039	227.928	226.652	227.527	227.364	226.855	227.824	227.232	227.527	227.884	226.862	227.543	228.101	227.785	227.834	227.091	226.293	226.902	227.696	227.444	227.294	227.918	227.555	226.519	227.175	226.956	226.346	227.07	225.58	226.943	226.563	225.93	227.472	227.532	226.976	226.788	226.942	226.241	225.405	227.289	225.45
0.0038417	229.035	229.217	228.111	228.43	227.007	228.269	228.276	227.736	227.018	227.99	227.151	227.286	227.155	227.428	226.498	227.232	227.365	228.293	226.945	227.719	227.245	227.113	227.578	226.543	227.369	227.199	227.912	227.417	227.213	227.258	227.75	227.84	226.717	227.369	226.883	227.228	225.628	227.042	226.696	226.141	226.811	226.828	227.021	226.059	228.026	226.454	226.188	226.835	225.351
0.00381292	229.258	228.861	229.047	228.528	227.032	228.479	228.425	228.451	226.605	228.474	226.731	228.101	227.545	227.498	226.992	226.602	227.418	228.973	226.687	228.018	226.993	227.231	226.974	227.207	227.468	228.524	228.005	227.346	227	228.259	228.198	227.943	226.771	227.145	227.256	227.744	227.042	227.436	227.201	225.956	227.069	226.929	228.051	226.129	228.558	226.588	226.672	227.358	226.712
0.00378415	229.531	229.227	229.395	230.891	228.939	229.401	228.488	228.358	229.319	229.707	228.499	229.968	229.672	228.793	229.207	228.169	228.461	229.601	228.304	228.917	227.578	229.206	228.82	228.721	226.716	227.097	228.515	227.936	228.059	227.695	228.425	228.447	228.053	228.311	228.958	227.531	227.202	227.23	229.22	227.067	228.151	228.111	227.111	226.629	227.11	227.385	227.184	228.075	226.291
0.00375537	229.716	230.071	229.843	230.857	228.978	229.987	229.138	228.82	230.072	230.402	228.989	230.576	229.921	229.435	229.456	228.817	228.979	229.458	229.072	229.285	227.973	229.548	229.129	228.945	227.518	227.411	228.773	228.926	228.722	228.037	228.296	228.99	228.154	227.475	228.656	227.92	227.853	228.047	229.22	227.694	228.785	228.036	227.829	227.072	227.772	228.242	227.99	227.884	226.314
0.0037266	230.427	230.567	230.056	230.662	230.121	229.521	229.951	228.262	229.883	230.621	228.9	229.996	229.682	229.729	229.181	229.532	228.939	229.748	228.664	229.606	227.71	229.26	229.959	229.308	227.839	228.101	228.485	229.045	229.569	228.319	230.468	228.902	228.55	228.427	228.981	228.479	229.699	228.836	229.248	227.766	228.312	228.518	228.196	227.744	228.283	227.798	227.215	228.569	228.222
0.00369782	229.907	231.114	230.487	230.335	229.911	229.971	230.152	229.242	230.486	230.855	229.667	230.383	230.125	230.418	229.452	229.873	229.474	229.782	229.241	230.452	228.145	229.251	230.032	229.354	228.475	229.186	228.76	229.844	229.567	228.476	230.04	228.992	228.85	228.363	229.001	228.745	229.823	229.521	229.824	228.902	228.466	228.614	228.415	228.344	229.215	228.482	228.731	228.426	228.665
0.00366904	230.245	230.772	230.508	230.282	230.186	230.291	230.302	229.48	230.405	230.469	229.812	230.938	230.718	230.257	229.559	229.131	229.245	229.933	229.421	230.632	228.25	230.115	229.368	229.369	228.393	229.377	229.066	230.06	229.719	228.616	229.858	229.412	229.277	228.709	229.89	228.245	229.552	229.02	229.884	228.799	228.613	228.686	227.709	228.264	228.916	228.689	228.665	228.849	229.114
0.00364026	230.213	230.281	230.142	230.027	230.124	230.02	230.744	229.9	229.988	230.287	229.727	230.671	229.629	229.409	229.559	229.66	229.539	230.072	228.67	230.028	228.136	229.833	229.587	229.551	228.721	228.24	228.772	229.337	229.524	228.417	229.388	230.162	229.257	229.337	229.613	228.413	230.423	229.757	229.072	227.387	228.072	229	228.95	228.118	228.522	227.912	228.334	228.972	228.467
0.00361149	229.616	229.875	229.823	229.619	229.064	230.107	229.848	229.727	229.661	230.245	229.934	230.081	230.345	229.289	229.366	228.152	228.462	229.892	229.647	229.416	228.503	228.95	229.439	229.218	227.834	228.362	229.136	229.086	229.089	228.005	230.03	229.24	228.925	226.99	229.815	228.59	230.303	227.86	229.085	227.934	227.368	227.604	226.637	227.746	228.092	227.35	228.364	228.852	228.279
0.00358271	229.893	229.373	229.459	229.447	229.187	230.107	230.685	229.809	229.612	230.131	229.606	230.101	228.908	228.518	229.127	228.923	228.857	229.878	229.74	229.691	228.317	228.531	229.467	229.232	228.416	227.824	228.777	228.394	228.733	227.691	229.472	229.786	228.973	228.232	229.305	228.201	230.338	228.126	228.844	227.315	227.321	228.548	228.691	227.784	227.431	227.069	227.997	228.578	227.573
0.00355393	229.729	229.908	231.84	230.602	229.909	230.117	230.94	229.831	229.558	229.527	229.54	229.84	229.498	230.278	229.647	228.139	230.995	229.453	229.796	230.417	229.78	229.21	229.142	228.898	228.851	228.551	228.59	228.612	228.829	229.201	229.151	228.915	229.192	228.128	228.166	227.868	228.982	228.597	228.918	228.727	227.447	228.313	228.365	228.848	228.282	227.86	228.877	227.93	229.095
0.00352516	230.493	230.093	231.246	231.562	230.537	230.182	230.482	229.262	229.869	229.103	230.034	229.955	229.674	230.43	230.111	229.256	231.073	229.036	230.699	230.484	229.984	228.627	229.083	228.774	228.921	229.335	228.105	229.032	229.165	228.672	229.728	228.898	228.831	228.298	228.337	228.006	228.788	228.356	228.783	228.247	227.927	228.394	228.48	229.895	228.375	227.927	229.182	228.05	228.558
0.00349638	230.791	230.871	231.738	231.514	230.49	230.576	230.063	231.028	230.054	230.328	230.872	230.212	230.177	230.902	229.858	229.22	230.611	229.924	231.552	230.191	230.333	229.014	228.617	228.926	229.331	229.055	228.769	228.857	230.026	228.801	229.248	228.626	229.111	228.847	228.973	228.908	229.45	229.06	229.39	229.736	229.328	228.786	228.936	228.38	228.785	228.429	228.915	228.55	229.498
0.0034676	231.235	230.709	231.072	232.165	231	231.171	230.573	231.051	230.735	230.491	231.486	230.638	230.779	231.109	230.132	230.155	231.141	230.1	231.558	230.877	230.7	229.294	228.757	229.212	229.819	229.724	229.661	230.039	230.262	228.714	229.405	229.046	229.391	229.562	229.312	229.334	229.252	229.529	229.589	229.002	229.421	229.036	229.219	228.851	229.036	229.009	228.99	229.013	228.935
0.00343883	231.568	230.505	231.138	232.189	231.882	231.604	231.551	231.011	230.492	231.112	230.537	230.756	231.24	230.523	230.683	230.852	231.036	231.19	231.543	230.666	230.319	229.134	229.755	229.661	230.233	229.027	229.826	230.015	230.033	229.475	230.238	229.889	229.756	229.582	229.572	230.384	229.57	229.702	230.671	230.188	229.448	228.749	229.14	230.046	229.072	229.524	229.446	229.576	228.605
0.00341005	231.641	231.239	230.419	231.536	232.655	231.909	232.189	231.431	230.92	231.487	230.77	231.042	231.096	231.311	230.569	231.512	231.997	231.22	232.277	230.624	230.815	229.862	230.249	230.317	230.959	230.418	229.946	230.049	230.232	230.07	230.423	229.751	229.957	230.113	230.279	230.331	229.923	229.742	230.956	230.446	229.882	229.352	230.065	230.262	229.991	230.121	230.482	229.922	228.32
0.00338127	232.48	231.344	230.993	232.61	232.011	232.369	231.423	231.861	231.172	231.049	231.254	232.041	231.269	230.85	230.708	230.67	231.929	232.168	232.957	231.093	230.825	230.018	229.806	229.395	230.316	230.417	231.022	230.717	230.28	230.461	229.977	230.477	230.216	230.407	230.326	230.422	229.971	230.45	230.363	230.554	230.36	230.199	229.501	229.357	229.61	229.796	230.214	230.192	229.439
0.0033525	232.121	231.081	230.615	232.363	232.336	232.083	231.698	231.976	231.497	231.295	231.875	232.089	230.683	231.553	230.683	230.797	232.244	231.701	233.158	230.215	231.1	230.598	230.084	229.491	230.4	230.909	230.395	231.179	230.704	230.707	230.21	229.343	229.936	230.402	230.623	230.165	230.387	230.11	230.357	229.802	230.651	230.687	230.126	229.71	229.758	230.162	230.738	230.257	229.857
0.00332372	233.352	233.259	232.31	232.551	232.455	232.459	232.834	232.706	232.668	232.409	233.108	231.44	232.299	231.747	231.583	230.466	231.636	231.337	232.353	231.263	231.888	231.245	232.054	230.645	232.574	230.976	232.072	230.247	231.581	230.436	229.987	230.979	230.707	231.553	231.677	230.93	231.344	230.285	231.601	230.627	231.622	230.593	230.082	230.948	230.516	231.073	231.26	230.229	229.763
0.00329494	234.046	234.192	232.711	233.019	233.55	233.101	233.187	233.576	232.831	232.667	233.298	232.289	232.957	232.485	232.762	231.044	232.02	231.752	232.062	231.823	233.024	232.142	232.55	231.45	232.678	231.652	233.041	231.3	232.666	231.355	231.695	231.368	232.336	232.025	232.671	231.636	232.56	230.617	232.601	232.495	232.46	231.27	231.063	231.276	230.993	231.51	231.434	231.047	231.172
0.00326617	234.285	235.844	234.352	235.002	234.236	233.894	234.706	234.92	234.396	234.693	233.636	233.89	234.459	233.842	233.517	232.582	233.972	232.973	234.01	233.42	233.143	233.042	232.445	233.292	233.662	232.776	233.345	232.069	233.418	232	231.34	232.688	232.526	232.984	232.711	231.974	232.168	232.804	232.702	232.661	233.156	232.442	232.225	232.081	231.669	232.214	232.447	232.246	232.665
0.00323739	236.153	236.117	235.476	235.803	235.783	235.328	235.994	235.929	235.627	235.702	234.86	234.369	234.791	235.443	235.288	234.991	235.4	234.452	235.167	234.596	235.407	235.056	233.856	234.343	234.995	233.919	235.209	234.035	235.233	233.821	233.87	233.77	234.262	234.026	234.526	233.021	233.549	233.5	233.593	234.805	234.399	233.978	233.435	231.944	233.222	233.514	232.78	232.932	233.807
0.00320861	237.347	237.3	236.151	236.536	237.075	236.468	236.349	236.564	236.51	236.077	235.916	235.39	236.337	236.181	236.06	234.803	236.104	235.551	235.36	235.311	235.761	235.594	234.571	235.236	235.348	235.074	236.02	234.312	235.713	235.356	235.288	235.793	234.925	235.028	235.982	233.597	234.195	235.189	234.4	234.709	233.989	234.514	234.003	233.802	234.074	234.456	234.271	233.75	234.157
0.00317984	237.546	237.471	236.977	237.473	236.967	236.323	236.862	237.178	235.956	236.653	236.328	235.496	236.348	236.91	236.223	235.403	236.465	236.383	235.203	235.059	235.819	236.902	235.036	234.922	235.348	235.663	236.039	236.177	236.29	236.093	234.661	235.858	234.815	235.443	236.081	235.023	235.195	235.342	234.33	235.605	233.95	235.399	235.988	234.852	234.942	235.115	234.825	233.91	234.547
0.00315106	237.741	236.541	236.754	236.529	236.178	236.149	236.672	236.001	235.783	236.752	235.634	235.054	236.862	235.901	235.705	235.726	235.272	236.455	236.076	234.869	235.648	236.08	236.024	235.56	236.225	234.521	236.325	236.026	236.358	235.241	235.733	235.077	234.935	235.931	236.37	233.817	235.656	235.238	234.564	236.029	234.397	235.38	235.182	233.743	235.035	234.851	234.122	233.735	235.041
0.00312228	236.64	237.016	236.922	236.621	235.875	235.998	236.686	235.878	234.786	236.446	235.368	234.774	236.627	236.458	235.676	236.082	235.406	236.788	235.583	234.732	235.096	236.804	235.94	234.942	236.06	234.1	235.3	235.413	236.123	234.894	235.086	234.739	234.863	234.836	235.089	234.504	235.401	235.019	234.264	236.909	233.803	235.29	235.126	234.267	235.371	234.266	234.516	234.023	235.22
0.0030935	235.629	235.348	235.681	234.091	234.798	235.845	235.813	235.849	235.751	235.212	234.402	235.021	235.214	235.401	235.506	235.978	235.069	234.298	234.004	234.166	235.009	234.186	234.022	233.768	234.321	234.828	234.222	234.62	235.551	233.512	234.388	234.286	234.342	234.066	233.734	235.017	235.115	233.561	235.184	234.631	234.643	233.933	234.022	233.701	234.087	234.035	234.578	233.85	233.179
0.00306473	236.164	235.015	235.292	234.413	235.418	235.579	235.405	235.868	234.93	234.562	234.503	234.867	234.959	234.311	234.497	234.914	234.633	234.136	234.443	233.919	235.048	233.985	234.036	233.886	234.512	234.332	233.675	234.245	234.926	234.302	234.954	234.051	233.989	234.088	233.319	234.106	234.271	232.605	234.714	234.418	234.904	233.614	234.378	233.273	234.059	233.554	233.788	233.797	232.907
0.00303595	235.637	235.008	234.565	234.068	234.735	235.57	235.272	235.276	235.229	234.615	233.884	234.603	234.18	234.472	234.655	234.231	234.14	234.828	234.176	233.931	234.518	233.958	234.008	233.367	233.262	233.558	233.407	233.954	234.137	233.501	234.511	234.209	233.21	233.394	234.183	234.169	234.231	233.437	234.047	233.572	234.012	233.681	234.243	233.354	233.245	233.461	233.872	233.577	233.872
0.00300717	235.712	234.685	234.274	234.146	234.479	234.948	235.294	234.4	234.887	234.463	233.924	234.042	233.284	233.267	233.668	233.425	233.869	234.713	234.157	233.67	234.388	233.653	233.652	233.667	233.757	233.591	233.13	234.025	233.503	234.12	234.511	233.632	232.975	233.409	233.399	233.545	233.531	233.494	233.713	233.471	233.877	233.442	234.717	233.36	233.117	232.803	233.068	233.31	233.525
0.0029784	235.324	234.969	234.11	234.065	234.406	234.791	234.436	234.087	234.76	234.525	234.015	233.554	233.045	234.22	233.765	233.343	234.013	234.784	233.435	233.909	234.342	234.37	233.387	233.698	233.134	233.898	233.263	233.536	234.086	233.199	233.27	233.056	233.287	233.421	233.161	233.224	232.775	233.639	233.68	233.032	233.689	233.36	233.879	234.578	232.72	232.352	233.085	232.509	232.533
0.00294962	235.914	235.33	234.486	234.614	234.386	235.121	235.274	234.288	235.404	234.774	233.592	233.525	233.594	234.551	233.759	233.816	233.867	234.8	233.365	233.374	234.244	233.953	233.201	233.381	232.752	234.078	234.174	233.391	233.092	234.078	233.447	233.281	233.382	233.231	233.16	233.765	233.182	233.524	233.652	233.166	233.249	233.441	233.289	234.303	232.564	232.846	233.471	232.599	233.309
0.00292084	235.075	235.089	235.208	234.151	234.589	235.692	235.187	235.093	235.652	234.684	234.053	233.709	234.232	234.326	233.616	234.457	234.159	234.395	233.074	234.611	234.78	234.122	232.735	233.853	233.959	234.392	233.999	233.016	233.418	233.644	232.769	234.224	234.134	233.417	234.165	233.297	232.234	233.706	233.147	232.495	233.388	233.725	233.788	234.144	233.106	232.216	233.913	233.498	232.975
0.00289207	235.537	235.439	235.494	234.283	234.368	235.945	235.596	235.435	236.246	234.908	233.974	233.824	234.509	234.707	234.089	234.835	234.378	234.151	232.491	234.227	234.747	233.495	232.284	233.768	233.622	234.143	234.543	232.82	232.81	235.333	234.389	234.054	234.257	234.386	234.355	233.649	232.699	233.106	233.59	233.339	233.335	233.853	232.908	233.677	233.244	232.431	234.1	233.717	233.752
0.00286329	237.534	236.849	236.77	236.086	235.334	236.387	236.698	235.071	235.079	235.738	235.476	234.992	235.237	233.59	234.811	234.665	234.523	235.665	234.573	234.777	234.626	235.163	233.799	234.346	233.926	234.221	235.591	234.014	233.528	233.779	234.866	235.066	233.65	235.364	235.194	234.43	233.553	233.888	234.435	233.678	234.272	235.217	233.465	233.73	233.712	234.282	234.109	233.966	233.814
0.00283451	236.557	236.382	236.633	236.938	235.067	235.918	235.863	234.329	235.144	236.169	235.504	235.25	235.385	234.369	235.131	234.732	235.106	235.374	234.97	234.995	234.469	234.689	235.172	234.595	233.677	234.492	235.672	234.569	234.767	234.322	234.415	234.254	233.532	235.087	235.197	233.886	232.873	233.712	234.402	233.843	234.634	234.987	233.531	233.391	233.636	234.178	234.606	234.431	233.738
0.00280574	236.712	237.331	236.853	237.152	235.229	235.798	237.258	235.619	235.49	236.978	234.86	236.12	235.635	234.613	235.192	234.464	235.132	235.736	234.606	234.969	235.198	235.301	235.015	235.108	234.982	234.867	235.683	235.034	235.015	234.636	235.685	234.756	234.331	234.925	234.505	234.858	233.661	235.231	234.605	233.981	235.833	234.596	233.952	235.064	233.743	234.353	233.682	234.095	233.56
0.00277696	236.645	236.897	236.615	237.398	235.292	235.238	237.179	235.343	235.325	236.401	235.384	236.145	235.288	235.283	235.218	235.105	235.686	235.436	234.805	234.751	234.982	234.835	236.213	235.137	234.627	234.888	235.335	234.891	236.079	235.081	235.121	233.955	234.717	234.833	234.667	234.256	233.722	235.366	234.504	234.557	236.595	234.077	234.266	235.369	234.001	234.148	233.458	234.17	233.765
0.00274818	236.101	236.48	236.256	237.053	235.271	235.223	237.593	234.884	235.246	236.183	235.212	236.576	235.125	235.349	235.299	235.35	236.439	235.307	234.519	234.747	235.706	235.14	235.762	234.679	234.384	234.675	234.977	234.834	235.283	234.895	234.728	234.029	234.864	234.736	235.034	234.217	234.465	234.612	234.665	234.299	235.586	234.212	234.561	235.007	234.141	234.487	234.433	234.748	233.445
0.00271941	235.911	236.589	236.169	236.723	235.988	235.06	235.733	234.419	235.103	235.989	234.214	236.646	235.332	234.979	235.106	234.896	236.181	234.76	234.015	235.072	235.336	234.499	234.899	235.054	234.46	234.47	235.008	234.528	234.578	234.272	234.143	234.988	234.666	235.078	234.412	234.457	234.107	234.208	234.435	234.448	234.793	234.296	234.168	235.307	234.541	235.042	234.313	233.49	232.801
0.00269063	235.611	236.11	235.531	236.233	234.429	235.28	236.722	235.037	234.243	235.006	235.376	236.426	234.579	234.493	234.842	234.273	235.975	235.438	235.526	234.147	235.456	234.585	233.802	234.72	233.898	233.839	234.441	234.606	235.47	233.85	234.551	233.819	233.993	235.358	234.461	234.229	233.482	233.94	233.3	232.96	234.884	235.113	233.711	234.297	234.369	234.069	233.879	233.658	232.739
0.00266185	234.435	236.138	235.138	236.303	234.603	235.524	236.4	233.922	234.176	234.465	235.032	235.488	233.673	234.125	234.688	233.475	234.839	234.999	235.252	234.026	235.263	233.747	233.413	235.302	234.629	233.719	234.356	234.304	234.958	233.178	233.804	234.761	233.811	235.296	234.753	234.553	233.314	233.708	233.438	233.288	233.001	234.948	232.341	234.437	234.084	233.987	233.42	233.015	232.865
0.00263308	235.133	234.279	235.427	234.908	235.575	233.814	235.223	234.264	234.859	235.122	234.999	234.4	234.524	234.358	234.344	232.916	235.023	235.124	233.404	234.552	235.061	234.805	234.718	233.669	233.917	235.27	233.351	233.185	233.204	233.489	234.017	234.436	232.751	234.203	233.714	233.506	234.016	233.768	233.946	232.867	232.63	233.456	233.132	233.479	233.534	233.267	234.089	234.369	234.137
0.0026043	234.499	234.94	235.104	234.76	235.166	234.333	234.951	234.436	234.958	235.595	234.766	234.403	234.447	233.677	234.803	234.104	235.309	235.062	233.244	234.894	234.776	233.807	234.995	233.728	234.931	234.97	233.102	233.054	233.162	232.991	233.73	234.475	232.787	233.719	232.895	232.96	232.988	233.6	234.355	231.984	233.284	233.456	233.333	233.75	233.519	233.942	233.302	233.921	234.261
0.00257552	234.622	233.637	234.655	234.262	234.671	233.886	234.895	233.781	234.04	235.197	234.692	234.141	232.868	233.998	233.725	232.198	234.221	233.955	232.496	233.868	234.516	234.735	232.977	233.135	233.394	234.007	232.959	233.247	233.722	232.677	233.592	233.811	232.816	233.965	232.882	232.708	233.079	233.206	233.316	232.165	231.788	232.933	233.308	232.901	232.848	232.971	232.91	232.685	232.685
0.00254675	233.894	233.913	234.14	233.934	233.977	234.496	234.252	233.966	234.102	234.503	234.326	234.564	233.89	232.693	233.952	233.149	234.238	233.818	233.253	234.515	233.852	233.911	232.919	232.992	234.439	233.413	232.251	232.826	233.436	232.529	233.392	233.697	232.512	233.636	232.692	232.494	232.886	232.761	233.114	232.226	232.214	232.532	233.016	233.016	232.644	233.383	232.526	232.065	232.234
0.00251797	233.706	233.613	233.98	234.477	233.371	234.604	234.6	234.161	233.29	233.738	233.529	234.383	234.308	233.765	234.245	232.066	232.828	233.689	232.553	234.32	233.063	233.756	233.134	232.668	233.725	233.244	231.748	232.188	232.97	232.581	233.379	232.605	232.812	233.275	232.965	231.994	232.049	232.918	232.838	232.294	231.731	231.573	232.613	232.485	232.203	232.768	232.033	231.735	232.248
0.00248919	233.64	234.089	233.696	233.905	233.676	234.31	233.608	234.335	233.079	233.172	234.311	234.538	234.133	233.062	233.389	232.532	232.626	233.375	232.365	233.801	232.906	234.291	233.873	232.701	233.417	233.659	231.406	231.295	232.958	231.995	234.197	232.484	232.851	233.076	231.346	231.639	231.369	231.448	232.752	231.809	232.486	231.349	232.218	232.754	231.618	232.454	231.986	231.466	231.694
0.00246042	233.491	233.667	233.97	233.633	233.49	234.897	234.857	233.773	232.418	233.115	233.081	234.563	233.153	232.572	234.702	232.839	233.238	233.292	232.225	233.375	232.529	233.169	233.933	231.704	232.481	233.201	231.543	231.847	232.702	231.899	232.642	232.461	232.065	232.732	231.686	232.311	232.047	231.973	233.309	232.621	231.741	231.725	231.648	232.041	231.596	232.829	232.194	232.031	232.628
0.00243164	233.575	234.498	233.614	234.297	233.756	234.728	233.641	234.507	233.636	233.597	233.883	235.073	233.886	232.598	234.187	233.651	233.571	233.182	232.257	233.033	232.557	233.309	234.306	231.799	232.915	233.243	231.423	231.133	232.673	232.008	233.109	232.329	231.852	232.643	230.749	232.482	231.873	231.217	233.454	232.702	231.987	231.87	231.132	232.34	231.184	233.191	232.233	232.004	232.195
0.00240286	233.162	233.947	233.7	234.329	233.577	233.996	235.032	234.357	233.284	233.1	233.041	234.715	233.427	235.068	233.072	233.685	232.991	233.217	233.818	233.752	233.362	233.289	232.719	232.681	233.146	233.604	233.417	232.482	232.282	232.128	233.065	232.626	232.883	233.723	233.323	232.823	232.513	232.402	231.868	232.158	231.547	231.35	230.841	232.203	231.344	231.704	231.684	231.598	231.99
0.00237409	234.371	235.003	234.153	235.386	234.482	233.905	234.2	234.071	233.864	232.961	233.882	234.331	233.844	234.506	233.602	233.864	233.499	233.064	233.28	234.41	233.477	233.577	233.581	233.034	232.922	234.041	233.874	232.273	232.906	231.976	232.507	232.817	232.797	233.073	232.466	233.255	232.126	232.167	232.35	232.492	231.998	231.723	231.17	232.383	231.548	231.664	232.396	231.769	232.055
0.00234531	234.171	236.573	233.919	235.18	233.987	234.193	234.171	233.407	233.494	233.847	234.386	234.816	233.864	235.052	233.857	233.774	233.596	233.728	234.463	233.272	233.832	233.207	233.801	233.172	233.338	234.313	234.119	232.614	233.199	232.914	233.065	233.316	233.178	233.839	232.912	232.761	233.891	232.522	231.418	232.956	232.046	232.183	232.571	232.229	231.932	231.665	232.529	231.757	232.241
0.00231653	235.439	236.783	234.729	235.644	234.478	234.383	234.451	233.202	234.211	233.879	234.885	234.177	233.988	235.296	234.373	233.931	234.293	234.719	234.647	234.079	234.109	233.608	234.431	233.85	234.162	234.053	234.841	232.58	233.931	233.183	233.507	233.653	233.464	233.696	232.662	233.338	233.529	232.718	232.081	232.959	232.723	232.359	232.781	232.948	232.556	232.396	232.644	232.275	232.733
0.00228775	235.179	236.882	234.798	234.806	234.247	234.704	234.855	233.549	234.278	234.118	235.244	233.842	233.9	235.505	234.22	233.528	233.633	234.7	233.937	235.057	234.47	233.767	234.865	233.866	234.162	234.316	235.264	233.194	233.743	233.793	233.955	233.572	234.067	233.481	233.578	233.779	233.486	233.747	232.664	232.961	232.902	232.691	233.13	233.346	233.084	232.955	233.277	232.99	232.48
0.00225898	234.729	237.299	234.887	235.293	234.745	234.668	234.578	234.241	234.692	234.855	235.659	234.678	234.55	234.428	234.772	235.207	234.959	235.225	233.517	235.147	234.62	234.596	234.661	233.692	234.254	234.454	235.017	232.76	233.311	234.031	233.112	233.757	233.997	233.177	233.925	233.532	232.18	233.464	233.447	232.641	233.073	233.613	233.815	233.573	233.297	232.347	233.311	233.206	232.908
0.0022302	235.297	236.652	235.261	235.619	233.291	235.341	236.126	234.572	234.884	234.355	235.277	234.221	234.776	235.231	234.63	234.748	235.175	234.923	234.401	234.676	234.849	234.206	234.625	233.551	234.753	234.868	235.189	234.26	234.002	234.219	234.987	234.45	234.286	233.106	233.506	234.507	233.149	232.452	233.58	232.384	233.643	233.344	233.31	232.415	233.255	233.52	233.346	232.984	232.881
0.00220142	235.154	236.78	235.561	236.143	234.176	235.546	236.393	235.197	234.839	235.111	235.654	235.19	234.685	234.258	234.911	235.407	235.804	234.609	234.101	235.153	234.807	234.674	234.706	233.532	234.347	235.1	234.726	233.574	233.353	233.838	233.236	234.801	233.808	232.378	233.817	234.059	232.967	232.293	234.095	232.468	234.254	233.815	233.556	232.821	233.249	232.74	233.703	233.06	233.204
0.00217265	236.162	235.096	236.412	236.639	235.182	235.486	236.045	235.173	235.97	235.841	234.625	235.945	234.685	234.437	234.822	236.047	234.266	234.595	236.005	234.597	235.282	234.675	234.721	234.474	234.121	234.486	235.531	233.387	233.878	233.964	235.467	233.058	234.724	234.344	234.981	235.356	233.06	232.808	233.65	233.485	234.419	234.238	232.841	232.418	233.721	232.872	233.454	232.315	232.567
0.00214387	235.882	236.359	236.345	237.152	235.228	235.253	236.288	235.378	236.062	235.732	234.368	235.772	234.19	234.7	234.984	235.405	234.695	234.475	235.487	234.676	235.882	234.639	234.312	234.549	234.544	234.177	235.332	233.787	233.83	233.574	235.26	233.49	234.838	234.358	234.528	235.396	234.128	232.851	233.697	233.518	234.072	234.583	233.082	233.462	233.413	232.782	233.149	232.733	233.11
0.00211509	236.188	235.649	236.596	236.065	235.557	234.841	235.726	234.736	235.324	234.75	235.242	235.507	234.419	235.726	235.393	235.513	235.232	235.001	235.318	234.712	235.313	233.981	235.056	234.209	233.762	234.831	235.624	233.752	233.952	233.49	234.325	232.689	234.824	232.807	235.27	234.262	234.166	233.461	233.645	234.457	233.867	234.755	233.213	232.911	234.047	233.165	233.735	233.044	233.678
0.00208632	235.913	237.217	236.288	236.34	235.369	235.135	236.259	235.147	235.497	235.512	235.149	235.381	234.868	235.723	235.187	235.13	234.327	234.993	234.306	235.364	235.652	233.936	234.8	234.531	233.431	234.137	235.249	233.716	233.84	233.532	233.759	233.651	234.88	234.126	234.738	234.601	234.323	233.747	233.659	234.27	232.984	235.15	234.131	233.86	234.142	233.263	233.351	233.35	233.678
0.00205754	236.957	237.414	236.455	236.467	235.34	235.608	236.403	235.143	235.745	235.795	235.051	235.339	235.02	234.743	236.242	235.675	235.138	235.432	235.176	235.298	235.685	235.4	235.256	235.379	233.865	234.554	235.589	234.209	234.71	234.337	234.582	233.733	234.583	234.115	235.721	234.296	233.87	233.647	233.691	233.794	233.362	234.471	233.533	233.33	233.934	234.124	234.04	233.387	233.25
0.00202876	236.572	236.028	236.611	235.569	236.065	235.62	237.123	235.84	236.011	235.871	236.306	235.495	235.754	235.625	236.157	235.737	235.087	235.815	235.039	235.088	235.896	236.23	234.657	235.129	234.375	235.058	235.437	235.447	234.551	234.621	234.874	234.26	234.902	235.247	235.508	234.542	234.516	233.829	233.509	234.141	233.616	234.877	234.098	234.835	233.024	233.133	233.623	233.872	234.384
0.00199999	236.453	236.86	236.149	236.438	235.302	236.785	236.822	236.062	236.062	235.742	235.675	235.7	235.523	236.215	236.248	235.762	235.193	236.937	235.439	236.578	235.632	235.91	235.633	235.518	233.872	234.967	235.217	235.347	234.45	234.289	234.997	234.706	234.184	234.784	235.063	234.491	234.515	234.095	233.541	233.45	233.52	234.528	234.927	233.767	233.697	233.367	233.872	233.993	232.704
0.00197121	236.976	235.797	236.405	237.195	235.854	236.425	237.018	236.519	236.252	235.672	236.462	236.151	236.666	237.332	236.041	235.135	235.367	236.809	235.302	235.411	235.897	236.691	235.751	235.683	235.208	234.791	234.917	235.613	234.582	233.732	235.097	235.457	234.321	234.731	234.626	234.44	234.891	235.025	233.477	233.321	234.154	234.428	234.809	234.28	233.135	233.961	233.572	234.31	234.391
0.00194243	237.181	236.527	236.89	236.189	237.389	237.501	237.171	237.105	236.212	235.603	235.981	236.997	237.037	236.389	236.042	236.363	236.309	236.087	235.238	235.867	235.944	236.829	234.964	234.018	235.029	235.088	235.614	236.018	235.815	235.269	235.861	235.272	234.414	234.756	235.719	235.529	235.197	234.801	234.626	234.869	234.292	233.818	233.674	234.946	233.95	233.876	233.768	232.667	233.348
0.00191366	237.547	237.022	236.772	236.142	237.025	237.946	236.23	237.353	236.926	236.395	236.295	236.868	237.049	236.88	236.482	237.217	236.998	236.915	236.126	236.908	236.39	236.378	235.583	234.557	235.855	235.673	236.344	237.138	235.126	235.658	235.547	235.524	235.814	234.843	236.408	235.49	235.458	234.876	235.08	234.746	234.64	234.185	235.464	235.313	234.404	234.47	233.735	232.686	233.468
0.00188488	237.772	237.666	238.03	237.896	237.49	237.351	237.313	238.012	236.526	236.178	237.228	237.096	237.321	237.998	237.493	237.839	236.898	236.849	236.157	236.025	236.792	236.448	237.052	234.939	236.534	236.621	236.746	237.025	236.235	236.498	236.516	236.637	236.181	236.372	237.063	236.3	234.95	235.461	235.594	236.166	235.928	235.569	235.769	235.729	235.267	233.864	234.223	233.497	233.623
0.0018561	238.445	238.702	237.655	237.714	237.367	237.872	237.347	238.425	237.597	236.679	238.107	237.057	237.635	238.337	237.879	238.809	237.52	237.247	237.108	237.292	237.626	236.667	237.285	235.13	236.691	237.346	237.54	237.143	236.454	236.79	236.443	236.847	237.536	236.371	237.245	236.171	235.071	235.646	236.325	235.701	235.646	235.75	236.788	235.572	235.623	234.235	233.195	232.856	233.368
0.00182733	237.5	238.301	237.119	237.106	238.14	237.969	237.682	237.772	237.881	237.527	237.557	237.601	237.685	237.955	237.478	237.843	237.257	237.693	236.672	237.349	237.478	237.063	237.215	235.001	236.422	237.487	237.594	237.468	237.299	236.826	236.77	236.405	237.864	236.948	237.712	236.789	235.107	235.681	235.731	235.516	235.523	235.463	235.714	236.187	235.114	233.553	232.755	231.119	230.832
0.00179855	237.251	237.895	237.239	236.73	238.34	237.373	238.405	238.018	237.418	237.207	237.798	236.32	237.584	238.157	237.143	237.982	236.772	237.334	236.683	236.903	237.165	237.724	237.288	235.256	236.897	236.882	236.738	237.386	236.943	237.269	236.428	236.096	236.965	236.762	236.709	237.211	235.284	235.596	235.736	234.886	234.933	235.143	233.989	234.129	233.212	231.802	230.414	229.024	228.835
0.00176977	236.923	236.982	236.616	237.348	237.267	237.766	237.412	237.366	237.306	237.227	236.838	236.286	236.928	237.129	236.429	236.834	236.768	237.164	236.232	236.743	236.95	236.535	236.192	235.744	235.283	236.354	236.523	236.047	237.191	236.486	236.502	235.746	236.532	235.57	235.997	235.955	235.751	235.492	234.505	234.421	234.764	233.382	234.052	232.754	232.087	230.177	229.829	226.813	226.797
0.001741	237.476	236.927	236.527	236.555	237.597	237.178	236.98	237.206	236.854	237.012	237.525	235.321	236.904	237.309	236.263	237.22	236.198	236.73	235.198	236.429	236.169	236.712	235.661	235.582	235.507	235.306	235.747	236.198	235.945	236.554	235.23	234.6	235.488	235.237	235.226	236.107	235.487	235.53	234.835	234.692	234.716	232.92	231.952	231.672	231.14	229.359	227.847	225.465	226.048
0.00171222	237.253	237.399	235.813	237.887	236.801	238.114	236.481	236.267	236.817	237.082	236.713	235.384	236.769	237.656	236.65	236.778	236.378	237.526	236.055	236.153	235.466	235.214	235.988	236.902	235.004	234.422	234.984	236.958	234.858	235.435	236.217	234.332	235.018	235.624	234.369	233.929	235.032	233.608	233.888	234.334	232.059	231.994	229.274	228.721	227.335	226.386	224.166	223.894	222.203
0.00168344	237.567	236.97	236.539	237.848	236.547	237.364	237.492	237.309	236.966	237.332	236.75	235.604	236.256	236.733	236.62	237.014	235.986	237.218	236.259	235.951	235.317	235.318	236.388	236.46	235.862	234.842	235.346	236.51	234.85	234.925	235.822	234.881	234.828	235.318	234.682	234.383	234.223	233.133	233.329	233.64	231.395	231.411	229.452	228.55	226.94	225.607	224.213	222.019	219.416
0.00165467	237.198	237.186	237.408	236.29	236.718	238.005	236.457	237.111	237.322	238.798	236.454	237.05	237.021	237.049	236.616	236.191	235.982	237.051	236.257	237.095	235.016	236.112	236.13	236.212	234.679	235.18	236.028	236.3	235.321	234.798	235.342	234.559	235.125	235.049	234.221	233.966	233.896	232.721	233.996	233.615	231.955	229.968	228.986	228.159	224.936	225.078	222.222	222.071	218.544
0.00162589	238.139	237.002	238.217	236.691	236.897	236.611	236.588	237.219	237.678	237.946	236.966	237.569	237.162	236.923	236.706	236.749	235.83	236.785	236.653	236.633	234.893	236.069	236.162	235.927	235.355	236.014	236.697	236.159	235.169	234.932	236.232	235.114	235.173	234.721	234.518	234.56	233.605	231.958	233.271	231.91	230.648	228.467	228.151	226.531	223.721	221.748	220.908	219.023	216.088
0.00159711	237.939	237.338	239.183	237.575	237.134	236.945	236.944	237.54	237.482	237.641	237.814	237.219	237.045	237.184	237.154	237.027	236.135	237.079	238.259	237.06	235.818	236.614	236.4	236.397	236.111	236.408	237.55	236.778	235.984	235.838	237.68	235.856	235.951	235.621	234.584	234.976	233.535	232.394	232.378	230.345	229.406	227.16	226.755	224.541	221.928	219.888	218.428	216.684	214.927
0.00156833	238.172	238.408	238.93	237.666	238.222	237.774	238.487	237.875	238.129	237.534	237.999	237.503	237.494	237.736	238.306	237.845	237.183	237.58	237.904	238.386	235.894	237.079	236.282	237.258	236.539	237.845	237.811	237.867	237.263	236.222	236.845	235.758	236.317	235.753	235.73	235.095	231.988	233.188	230.806	228.973	228.184	225.862	225.029	222.857	220.328	218.423	215.784	215.157	214.104
0.00153956	239.204	239.409	239.549	238.278	238.312	237.924	238.827	237.751	238.184	238.06	236.916	238.038	237.573	238.711	238.135	237.947	236.985	238.39	237.348	237.655	237.238	237.608	237.748	237.528	237.029	237.375	238.165	237.424	236.289	236.936	237.548	237.063	237.38	236.105	235.114	235.712	233.432	231.893	229.53	228.749	226.433	224.946	223.715	220.57	218.667	216.894	215.504	213.032	211.722
0.00151078	239.766	240.093	239.429	238.451	239.202	238.42	239.403	238.793	238.361	238.226	236.916	238.128	238.273	238.963	238.659	238.479	238.032	238.998	236.817	238.606	236.894	237.061	237.812	238.137	236.634	238.447	238.345	237.721	237.583	237.189	236.978	236.553	237.52	235.981	236.119	235.822	232.334	231.674	228.38	227.272	225.753	225.428	221.833	219.78	218.357	216.861	214.14	212.59	209.384
0.001482	239.263	239.029	239.737	238.635	240.539	238.404	238.487	239.103	238.567	238.431	238.942	239.009	237.763	238.398	238.131	238.716	238.455	239.254	238.799	238.523	237.854	238.458	238.838	238.906	238.167	238.25	237.532	238.088	236.618	236.347	238.291	236.263	236.145	235.394	235.651	234.486	231.338	230.703	227.371	224.965	223.245	221.538	218.197	217.29	214.509	212.003	211.053	208.572	206.318
0.00145323	239.731	239.582	239.169	237.909	240.068	238.998	239.753	239.584	239.102	239.202	239.808	239.006	237.987	238.863	239.222	239.951	240.374	239.459	238.301	238.898	238.414	238.853	238.606	238.326	238.481	238.234	238.755	238.894	237.612	237.055	238.213	236.896	237.243	236.744	235.718	233.614	230.076	229.295	226.861	224.389	221.39	220.892	218.004	216.338	213.284	211.759	209.7	207.389	205.506
0.00142445	241.199	239.938	241.143	240.136	240.885	239.945	240.676	239.844	239.986	239.841	239.408	240.644	239.028	240.031	239.432	239.287	239.106	240.148	240.211	240.303	239.631	239.327	239.289	239.317	238.487	238.387	239.096	239.09	238.381	237.675	238.726	237.565	237.441	236.532	234.617	233.119	228.652	228.328	225.656	222.513	220.697	219.552	216.682	214.372	211.34	209.321	207.653	205.934	205.022
0.00139567	240.919	240.975	241.305	240.488	240.904	240.403	241.834	240.631	240.56	240.505	240.063	241.364	240.415	240.359	240.672	239.909	240.619	240.319	240.057	240.16	239.99	239.279	239.737	239.407	239.691	238.482	239.835	239.681	238.647	238.647	238.708	237.927	237.196	236.017	233.704	231.242	227.117	226.476	223.62	220.385	217.638	216.967	214.177	212.458	208.825	206.665	204.914	203.253	201.993
0.0013669	241.453	240.979	241.175	240.488	240.862	240.292	241.402	239.967	240.046	240.079	240.216	241.409	240.455	240.28	240.715	239.748	239.922	240.321	240.613	239.592	240.849	240.191	240.942	239.813	240.299	239.616	240.082	239.993	238.759	238.68	238.409	237.299	236.661	234.756	232.108	229.366	224.722	223.731	220.218	218.572	216.085	214.007	210.868	209.526	206.997	204.947	202.406	200.432	199.199
0.00133812	241.209	240.27	241.307	239.524	240.433	240.188	241.313	239.78	239.976	240.451	240.166	241.106	239.173	240.577	240.937	240.213	239.936	239.88	240.327	239.111	240.77	240.42	240.104	239.514	239.617	239.627	240.096	240.273	239.373	237.973	237.12	236.672	234.64	232.232	229.442	226.43	222.841	221.578	217.381	216.033	212.193	211.117	207.517	206.36	203.283	202.613	200.003	197.331	196.125
0.00130934	238.952	239.718	240.111	239.574	241.462	239.754	240.151	240.164	239.47	239.322	240.403	241.129	239.736	239.383	239.708	239.731	238.828	239.861	239.95	239.696	239.609	239.6	239.391	239.255	238.798	239.321	239.125	239.663	237.826	237.464	236.928	234.576	233.578	230.266	228.416	224.701	221.531	219.045	215.123	212.258	210.785	208.232	206.21	203.488	200.388	198.946	197.866	194.182	193.593
0.00128057	239.426	239.359	240.349	239.069	241.135	239.251	239.403	240.464	239.35	239.442	239.871	240.193	238.024	239.717	239.475	240.588	239.627	239.387	239.771	238.683	239.187	239.273	238.98	239.137	238.701	239.207	238.902	239.044	237.512	237.26	235.68	234.267	231.895	228.563	226.83	222.487	219.817	216.339	213.916	211.46	207.454	206.905	203.196	201.974	198.352	197.075	195.96	192.391	192.65
0.00125179	240.183	238.514	240.213	238.894	242.02	238.524	238.604	239.718	240.268	239.094	240.115	238.958	238.966	239.304	239.644	239.605	239.447	238.976	239.643	240.587	239.082	239.907	239.34	239.343	239.208	239.254	238.27	237.737	237.779	235.484	233.577	231.953	228.591	225.016	222.38	217.167	216.606	214.893	210.947	206.562	204.642	203.336	199.204	198.028	196.243	193.831	190.287	190.375	188.734
0.00122301	239.959	239.276	240.193	238.093	241.558	238.532	238.419	238.858	239.702	238.979	239.978	239.381	238.88	239.828	239.792	240.208	239.215	239.214	239.803	239.348	239.294	239.826	239.106	238.945	238.261	239.116	238.079	238.322	237.636	234.815	232.902	230.261	227.307	223.448	219.995	216.352	215.077	211.91	208.346	205.094	202.774	200.797	197.374	195.977	194.052	191.621	189.926	188.333	186.33
0.00119424	238.932	238.775	239.619	239.311	240.775	239.05	238.506	239.399	239.73	239.668	240.014	239.512	239.245	239.05	238.588	238.268	239.115	239.013	239.155	239.4	239.107	238.955	238.858	239.086	238.716	238.403	238.19	236.531	237.171	234.457	231.847	229.798	225.742	221.475	218.334	214.781	211.792	208.343	205.079	202.509	199.804	197.197	195.245	192.797	190.8	186.758	186.87	185.374	182.816
0.00116546	239.431	239.039	239.737	238.793	239.941	239.055	238.929	239.085	239.259	239.668	239.977	239.584	239.057	239.324	238.992	239.136	239.123	239.407	239.498	238.26	239.285	239.093	239.588	238.577	237.946	238.126	237.315	236.366	236.621	232.606	230.362	226.723	223.305	219.391	216.871	212.576	209.445	205.22	201.474	199.134	196.981	194.088	191.606	190.486	188.25	184.958	185.18	182.508	180.331
0.00113668	238.511	239.431	239.557	239.977	238.92	239.015	238.977	238.958	239.258	240.403	239.863	238.797	238.689	239.49	239.071	239.251	239.095	239.508	239.204	238.049	239.426	238.932	239.035	238.781	237.757	237.533	236.662	236.203	236.083	231.475	228.273	224.847	220.825	216.315	214.083	208.529	205.168	203.364	199.043	196.539	194.38	191.812	188.828	188.01	186.084	183.757	181.144	178.394	175.405
0.00110791	239.825	239.887	239.011	240.049	239.438	239.06	239.483	239.456	239.062	240.078	239.779	239.402	239.521	239.664	239.589	239.224	239.538	239.483	238.6	238.374	239.373	239.185	239.424	238.781	238.067	237.233	237.351	236.776	234.004	228.623	224.843	223.477	217.586	214.074	209.967	205.827	202.187	200.273	196.402	192.606	191.335	189.987	186.653	185.101	183.845	181.359	177.953	175.174	173.038
0.00107913	239.973	239.746	239.674	239.635	238.801	239.289	240.612	239.138	239.291	240.187	240.277	238.738	239.302	239.534	239.628	239.916	239.634	239.642	240.132	239.612	239.356	239.351	239.414	238.704	239.356	238.126	235.599	233.863	232.156	226.924	223.287	219.591	215.018	209.699	206.319	203.53	200.343	197.586	194.047	190.315	188.852	188.131	185.937	183.657	180.649	178.701	175.917	172.976	170.807
0.00105035	241.418	239.686	239.45	240.277	239.64	239.608	240.116	239.623	239.025	239.61	240.619	239.655	240.195	239.614	239.865	239.999	239.724	239.404	239.375	239.844	239.3	239.328	239.271	238.661	239.179	238.127	236.095	234.631	231.337	225.723	220.956	217.249	212.881	209.07	203.427	200.172	197.345	193.813	193.526	188.344	187.226	186.799	183.274	181.942	178.382	175.59	173.274	170.957	168.705
0.00102158	240.134	238.915	239.822	240.274	240.394	240.72	240.945	240.108	239.453	239.25	240.336	239.388	241.382	239.445	240.256	240.084	238.686	238.982	238.422	239.481	239.328	238.054	238.274	237.956	238.508	238.608	235.554	231.829	226.534	222.42	218.052	212.352	208.644	203.828	198.869	196.876	193.617	190.289	187.66	184.526	183.277	181.28	178.705	175.993	171.745	169.853	168.583	165.727	162.572
0.000992799	240.38	239.937	240.346	240.189	240.218	239.868	240.393	240.024	239.795	240.103	239.905	238.893	239.67	239.501	240.216	240.131	238.599	239.159	237.693	238.909	239.275	238.413	238.17	238.276	238.463	236.737	233.779	230.047	224.896	219.845	214.523	209.314	205.034	199.613	197.237	194.844	192.088	188.233	185.321	183.658	181.56	179.578	176.619	172.782	169.891	168.007	167.23	165.314	161.293
0.000964023	240.176	240.354	240.545	240.687	240.734	241.028	240.278	240.838	240.078	239.844	240.205	239.323	239.541	239.758	239.916	239.909	239.561	239.771	238.712	240.124	238.916	238.734	239.254	238.979	236.276	235.079	232.103	227.531	221.885	214.993	210.36	205.084	200.577	195.446	193.782	191.648	188.17	185.904	182.367	179.231	178.281	175.707	172.95	170.503	168.19	165.36	164.877	163.304	160.371
0.000935246	240.375	240.954	240.308	240.446	240.401	240.599	239.958	240.536	240.422	239.891	239.684	239.304	238.182	239.763	239.605	240.257	239.645	240.238	238.389	239.623	238.964	238.916	239.943	238.702	237.014	234.746	230.083	224.24	216.879	210.456	206.398	199.733	196.369	192.674	190.684	188.125	185.256	182.844	180.57	176.966	175.017	172.72	169.856	168.23	164.806	163.381	162.662	161.348	158.641
0.000906469	240.426	241.185	240.456	240.499	241.253	241.288	240.293	240.132	240.527	239.669	239.262	239.75	239.462	239.575	239.605	239.785	238.932	239.975	238.408	239.391	239.013	238.505	240.01	237.031	237.189	232.23	225.936	218.225	211.119	206.131	201.326	194.226	193.382	189.353	186.775	183.559	182.47	178.962	176.393	173.089	171.005	168.736	166.351	164.591	162.33	160.768	159.213	159.434	157.584
0.000877692	240.398	240.599	240.274	240.752	240.637	240.949	238.992	239.501	240.289	239.473	240.46	239.857	239.22	240.161	239.022	239.769	238.929	239.938	238.345	239.112	238.44	238.323	238.4	234.428	233.924	227.368	219.88	212.426	204.698	199.847	195.765	190.351	188.984	186.019	183.894	179.605	178.314	175.478	173.411	170.993	167.99	165.908	163.134	162.733	160.139	159.154	156.946	157.595	156.617
0.000848915	240.224	241.257	240.247	240.418	240.683	240.832	240.797	239.741	240.056	239.393	239.164	240.202	240.939	240.376	239.112	240.095	239.195	239.832	237.666	238.799	239.143	237.173	235.958	230.97	228.472	218.992	212.915	204.442	199.1	193.384	190.858	188.099	183.656	182.058	179.305	175.345	174.243	171.739	168.646	166.591	163.845	163.185	162.202	160.082	157.552	157.361	155.645	156.387	155.49
0.000820139	239.809	240.399	240.18	240.147	239.783	240.213	238.717	239.66	239.82	239.308	239.987	240.202	240.706	240.958	238.397	239.509	239.228	240.112	238.923	238.866	238.511	236.098	233.825	229.44	223.508	212.149	207.781	199.744	196.192	189.014	185.567	184.133	180.026	178.999	177.287	172.409	171.304	169.931	164.983	164.758	162.346	161.317	160.432	159.568	156.473	155.622	154.411	155.938	154.77
0.000791362	240.964	241.012	239.111	240.582	241.323	240.347	239.887	240.632	239.174	240.211	238.156	237.98	239.317	239.969	240.045	239.794	238.777	238.301	237.175	238.201	236.231	232.911	227.406	222.461	213.107	204.83	195.93	191.998	188.648	185.248	180.697	179.228	174.524	173.867	170.928	167.4	167.338	165.462	162.169	160.682	158.01	157.264	157.496	156.753	153.678	155.107	152.389	151.243	151.804
0.000762585	240.431	240.746	239.167	240.4	240.718	240.384	239.573	240.177	239.222	239.558	238.912	238.213	239.275	240.359	238.916	238.592	236.895	236.853	235.922	233.882	232.091	228.731	220.725	213.156	205.427	199.692	192.722	188.707	185.074	180.835	178.257	176.446	172.91	170.392	169.104	165.657	164.801	163.372	161.282	158.961	157.426	156.285	156.125	156.283	152.971	154.124	151.637	150.784	151.618
0.000733808	240.332	239.892	239.063	240.354	240.613	240.473	239.824	239.753	240.052	240.231	239.377	238.372	239.541	239.56	238.611	235.24	236.24	234.6	234.197	230.881	226.626	220.59	211.343	203.195	196.627	191.042	185.619	183.019	177.981	175.445	173.775	171.257	169.029	166.299	166.695	162.727	161.195	160.132	157.892	157.407	154.601	155.101	153.301	153.047	151.052	151.325	150.025	148.952	149.817
0.000705031	240.225	239.912	239.304	240.482	239.778	240.412	240.292	239.319	239.46	239.489	239.587	238.244	239.147	239.03	237.54	235.008	232.917	231.659	229.197	224.966	219.114	213.026	203.294	194.234	188.713	185.631	180.55	178.029	174.735	172.001	171.262	168.303	166.524	164.429	162.957	160.924	159.477	158.273	156.439	155.186	153.525	153.118	152.673	151.325	149.24	150.261	148.547	148.2	149.34
0.000676255	240.44	240.333	239.921	240.92	240.308	240.365	240.678	240.199	239.544	239.221	239.097	237.74	238.533	235.823	234.518	232.989	229.14	226.758	222.303	217.989	211.329	203.845	195.724	189.514	184.19	180.446	175.791	172.48	171.237	168.271	165.723	164.791	162.865	160.442	159.489	158.745	157.713	156.246	154.352	153.025	151.704	152.222	150.327	149.788	148.878	149.552	147.347	147.364	148.136
0.000647478	240.306	240.713	239.999	241.206	240.621	240.232	241.253	239.689	239.425	237.65	237.874	235.782	235.174	231.65	229.61	228.499	222.557	219.406	214.19	209.295	202.381	196.776	190.48	185.123	179.897	177.144	172.245	169.552	169.681	166.027	164.267	161.394	161.079	159.892	158.004	157.122	156.436	154.275	153.274	151.422	151.672	151.801	149.46	149.077	147.955	148.977	147.047	147.073	146.62
0.000618701	240.954	240.929	239.976	240.644	239.81	240.897	240.272	240.457	239.341	238.435	236.459	233.058	231.776	227.371	224.227	220.485	216.205	211.302	206.143	199.977	193.908	188.45	182.533	177.683	173.536	171.516	167.812	164.673	164.421	162.296	161.372	160.11	158.799	156.624	156.16	155.525	155.302	152.148	152.238	151.405	150.3	150.893	148.838	147.045	147.711	146.391	147.637	146.326	146.082
0.000589924	241.1	240.982	240.015	241.068	239.863	240.74	240.19	239.734	239.341	237.243	235.021	232.041	229.28	223.996	219.964	214.648	210.361	205.98	201.333	193.461	187.717	182.494	178.117	173.05	169.463	168.03	164.929	163.553	160.734	159.631	159.556	158.638	157.532	155.597	155.078	153.336	152.361	150.985	151.907	150.896	150.07	151.115	148.695	146.985	147.783	145.898	147.584	145.145	145.194
0.000561147	241.244	240.549	240.126	240.454	239.9	240.175	238.793	238.615	236.653	234.226	228.997	225.037	222.059	216.441	211.713	205.394	201.867	196.113	190.378	184.365	178.27	172.625	168.818	165.907	163.507	160.741	159.698	158.5	156.865	155.47	154.349	154.056	151.941	151.14	149.632	149.21	148.093	146.921	145.387	147.502	146.261	147.055	144.451	144.037	143.951	143.236	143.957	142.685	142.373
0.000532371	240.827	240.274	240.49	240.74	239.803	239.295	239.244	237.356	234.664	231.332	226.232	220.917	215.679	212.158	207.725	202.103	198.065	192.075	186.455	179.717	175.352	170.161	166.638	164.247	162.141	158.976	158.92	156.074	155.735	155.027	153.664	152.287	151.119	149.641	149.149	148.735	147.691	146.118	145.812	146.202	145.308	146.202	144.753	143.126	144.186	142.535	143.52	142.447	141.182
0.000503594	240.718	240.562	241.265	242.039	238.889	239.228	237.379	234.516	230.734	227.382	220.832	216.654	209.984	204.805	199.604	196.274	188.486	183.841	177.416	173.175	169.034	166.305	164.076	162.208	159.971	158.046	158.221	156.253	155.528	154.508	153.944	151.822	151.202	150.123	150.222	150.297	148.431	147.611	146.719	146.052	145.977	146.435	145.428	144.941	144.816	143.375	144.158	143.799	143.508
0.000474817	241.203	240.585	241.433	241.653	239.503	238.731	236.11	232.233	226.593	220.767	215.56	211.175	203.398	200.285	194.166	188.713	181.913	178.256	171.516	168.526	165.233	163.028	159.944	160.001	158.187	155.128	156.589	154.411	152.946	153.348	151.861	151.091	149.984	149.932	149.089	150.008	148.714	146.928	146.304	146.419	146.196	146.425	145.714	144.602	145.205	144.146	144.477	143.667	143.998
0.00044604	241.524	240.357	240.788	240.102	238.194	236.933	232.373	226.965	221.812	215.028	210.863	205.254	198.652	194.909	187.788	180.344	174.467	169.769	166.634	164.854	162.584	159.66	157.708	157.324	155.681	153.041	154.881	152.667	151.327	151.838	149.966	150.009	148.782	148.525	148.055	148.513	147.663	146.714	146.527	145.78	146.255	145.83	145.899	144.141	144.484	144.538	143.727	143.178	144.162
0.000417264	241.465	240.465	240.474	238.489	235.768	231.968	225.941	221.063	214.516	208.405	204.46	198.985	193.03	187.859	181.823	176.93	169.446	166.378	164.473	161.928	158.928	157.548	156.858	155.003	153.775	151.99	152.415	151.795	150.315	149.91	149.218	148.274	147.009	146.867	147.522	147.232	146.402	146.266	145.375	145.894	145.694	145.301	144.357	144.83	143.386	143.385	143.298	143.273	143.854
0.000388487	241.717	241.103	240.156	237.71	231.599	226.771	220.983	214.524	207.582	203.292	197.112	191.921	184.847	178.802	172.469	168.109	162.92	159.311	156.569	155.957	154.61	152.042	151.537	152.115	149.386	148.67	148.769	148.349	146.102	146.724	145.688	145.457	145.266	145.296	145.208	145.344	144.674	143.732	144.308	145.049	142.896	144.262	143.198	143.54	142.447	141.826	140.821	142.131	142.548
0.00035971	241.874	241.337	239.514	235.651	228.709	222.539	217.168	210.767	203.056	199.622	194.128	187.508	179.37	173.632	167.473	165.928	160.18	157.477	154.783	153.185	152.66	152.419	151.116	150.773	148.763	147.875	148.256	148.099	146.023	145.766	146.01	144.143	144.587	144.401	144.973	144.861	144.786	144.251	143.914	144.534	142.938	144.151	142.427	143.674	142.032	141.75	140.978	142.151	142.415
0.000330933	238.803	237.508	235.552	227.786	220.289	213.383	206.959	199.156	195.172	191.526	181.408	176.392	170.227	163.474	159.689	158.006	154.362	153.226	151.61	149.57	148.353	146.862	147.21	146.994	145.353	144.526	143.597	144.014	142.636	141.849	142.96	142.319	141.661	142.109	140.033	141.158	142.222	141.496	141.162	142.813	141.145	140.582	140.009	142.421	140.493	140.289	138.262	138.765	139.431
[truncated: 42 more columns]

## Sheet: Fig. 5d
Magnet OFF - Right side of WE				Magnet ON (+) - Right side of WE				Magnet ON (-) - Right side of WE
Time (s)	4	160		Time (s)	4	160		Time (s)	4	160
Distance to the electrode (m)	[OH-]	[OH-]		Distance to the electrode (m)	[OH-]	[OH-]		Distance to the electrode (m)	[OH-]	[OH-]
0.000129	4.63739e-05	0.00136192		0.000127	3.51253e-05	0.00074684		0.000131	1.91722e-05	0.000243948
0.000157	3.92249e-05	0.00136192		0.000156	2.89302e-05	0.000609442		0.00016	1.74085e-05	0.000392093
0.000186	2.97497e-05	0.000964338		0.000184	2.51075e-05	0.000609442		0.000188	1.57321e-05	0.000392093
0.000214	2.30083e-05	0.000964338		0.000213	1.97815e-05	0.00074684		0.000217	1.31048e-05	0.000392093
0.000243	1.74085e-05	0.000514641		0.000241	1.5191e-05	0.00074684		0.000246	1.0648e-05	0.000350121
0.000271	1.5191e-05	0.000514641		0.00027	1.26011e-05	0.000609442		0.000275	8.77663e-06	0.000316089
0.0003	1.26011e-05	0.000514641		0.000298	9.23805e-06	0.000609442		0.000304	6.96273e-06	0.00028792
0.000329	1.0648e-05	0.000445202		0.000327	7.86423e-06	0.000514641		0.000332	6.06787e-06	0.000264203
0.000357	8.77663e-06	0.000392093		0.000355	6.51478e-06	0.000514641		0.000361	5.17418e-06	0.000243948
0.000386	7.41236e-06	0.000350121		0.000384	5.62129e-06	0.000445202		0.00039	5.17418e-06	0.000226441
0.000414	6.06787e-06	0.000350121		0.000412	4.72551e-06	0.000445202		0.000419	4.274e-06	0.000226441
0.000443	5.17418e-06	0.000350121		0.000441	3.81801e-06	0.000392093		0.000447	4.72551e-06	0.000211151
0.000471	4.274e-06	0.000350121		0.000469	3.81801e-06	0.000350121		0.000476	4.274e-06	0.000211151
0.0005	4.274e-06	0.000350121		0.000498	3.81801e-06	0.000350121		0.000505	4.274e-06	0.000197676
0.000529	3.81801e-06	0.000350121		0.000526	3.35534e-06	0.000350121		0.000534	3.81801e-06	0.000185706
0.000557	3.81801e-06	0.000316089		0.000554	3.35534e-06	0.000316089		0.000563	4.274e-06	0.000174998
0.000586	3.35534e-06	0.00028792		0.000583	3.35534e-06	0.000350121		0.000591	4.274e-06	0.000165359
0.000614	2.8829e-06	0.00028792		0.000611	3.35534e-06	0.000350121		0.00062	3.81801e-06	0.000148697
0.000643	2.8829e-06	0.000264203		0.00064	3.35534e-06	0.000316089		0.000649	3.81801e-06	0.000141444
0.000671	2.8829e-06	0.000264203		0.000668	2.39598e-06	0.00028792		0.000678	3.81801e-06	0.000128654
0.0007	2.8829e-06	0.000264203		0.000697	2.39598e-06	0.00028792		0.000706	3.35534e-06	0.000122985
0.000729	2.8829e-06	0.000264203		0.000725	2.8829e-06	0.000264203		0.000735	3.35534e-06	0.000104012
0.000757	2.8829e-06	0.000243948		0.000754	2.8829e-06	0.000243948		0.000764	3.35534e-06	9.27233e-05
0.000786	2.8829e-06	0.000243948		0.000782	3.35534e-06	0.000243948		0.000793	2.8829e-06	8.04261e-05
0.00081	2.8829e-06	0.000243948		0.00081	2.8829e-06	0.000243948		0.00082	2.8829e-06	7.77403e-05
0.00084	2.8829e-06	0.000226441		0.00084	2.39598e-06	0.000243948		0.00085	3.35534e-06	6.61012e-05
0.00087	2.39598e-06	0.000211151		0.00087	2.39598e-06	0.000243948		0.00088	2.8829e-06	6.40747e-05
0.0009	2.8829e-06	0.000197676		0.0009	2.8829e-06	0.000243948		0.00091	2.8829e-06	5.84831e-05
0.00093	2.39598e-06	0.000197676		0.00092	2.39598e-06	0.000226441		0.00094	2.8829e-06	5.51125e-05
0.00096	2.8829e-06	0.000185706		0.00095	2.39598e-06	0.000211151		0.00097	2.8829e-06	5.19886e-05
0.00099	2.39598e-06	0.000174998		0.00098	2.39598e-06	0.000211151		0.00099	2.8829e-06	4.90837e-05
0.00101	2.39598e-06	0.000174998		0.00101	2.39598e-06	0.000197676		0.00102	2.8829e-06	4.63739e-05
0.00104	2.39598e-06	0.000165359		0.00104	2.39598e-06	0.000211151		0.00105	2.8829e-06	4.50858e-05
0.00107	2.39598e-06	0.000156635		0.00107	2.8829e-06	0.000211151		0.00108	3.35534e-06	4.03262e-05
0.0011	2.39598e-06	0.000156635		0.0011	2.8829e-06	0.000211151		0.00111	3.35534e-06	4.03262e-05
0.00113	2.8829e-06	0.000141444		0.00112	2.8829e-06	0.000211151		0.00114	3.35534e-06	4.03262e-05
0.00116	2.8829e-06	0.000148697		0.00115	3.35534e-06	0.000197676		0.00117	3.35534e-06	3.81557e-05
0.00119	2.8829e-06	0.000141444		0.00118	3.35534e-06	0.000197676		0.0012	3.81801e-06	3.71169e-05
0.00121	3.81801e-06	0.000117728		0.00121	3.35534e-06	0.000197676		0.00122	3.81801e-06	3.61073e-05
0.00124	3.35534e-06	0.000112838		0.00124	3.81801e-06	0.000197676		0.00125	3.81801e-06	3.41698e-05
0.00127	4.274e-06	0.000108277		0.00127	4.72551e-06	0.000197676		0.00128	4.274e-06	3.32396e-05
0.0013	4.274e-06	0.000100014		0.00129	4.274e-06	0.000197676		0.00131	3.81801e-06	3.05895e-05
0.00133	4.274e-06	9.27233e-05		0.00132	4.72551e-06	0.000185706		0.00134	3.81801e-06	3.05895e-05
0.00136	4.72551e-06	8.62374e-05		0.00135	3.81801e-06	0.000185706		0.00137	4.274e-06	2.89302e-05
0.00139	4.274e-06	7.77403e-05		0.00138	3.81801e-06	0.000185706		0.0014	3.81801e-06	2.813e-05
0.00141	4.274e-06	7.51859e-05		0.00141	3.35534e-06	0.000174998		0.00143	3.81801e-06	2.65845e-05
0.00144	3.81801e-06	6.61012e-05		0.00144	3.35534e-06	0.000174998		0.00145	3.35534e-06	2.51075e-05
0.00147	3.35534e-06	6.21331e-05		0.00147	2.8829e-06	0.000174998		0.00148	2.8829e-06	2.30083e-05
0.0015	3.35534e-06	5.51125e-05		0.00149	2.8829e-06	0.000174998		0.00151	2.8829e-06	2.30083e-05
0.00153	2.8829e-06	5.05103e-05		0.00152	2.8829e-06	0.000156635		0.00154	2.39598e-06	2.10346e-05
0.00156	2.8829e-06	4.50858e-05		0.00155	2.8829e-06	0.000156635		0.00157	2.39598e-06	2.04021e-05
0.00159	2.39598e-06	4.26314e-05		0.00158	2.39598e-06	0.000141444		0.0016	1.88667e-06	1.91722e-05
0.00161	2.39598e-06	4.14611e-05		0.00161	2.39598e-06	0.000134787		0.00163	2.39598e-06	1.85739e-05
0.00164	2.39598e-06	3.92249e-05		0.00164	2.39598e-06	0.000128654		0.00166	2.39598e-06	1.74085e-05
0.00167	2.39598e-06	3.32396e-05		0.00166	2.39598e-06	0.000128654		0.00168	2.39598e-06	1.68405e-05
0.0017	2.39598e-06	3.32396e-05		0.00169	2.39598e-06	0.000122985		0.00171	1.88667e-06	1.57321e-05
0.00173	2.39598e-06	3.05895e-05		0.00172	1.88667e-06	0.000128654		0.00174	1.88667e-06	1.57321e-05
0.00176	2.39598e-06	2.97497e-05		0.00175	1.88667e-06	0.000122985		0.00177	2.39598e-06	1.4658e-05
0.00179	2.8829e-06	2.813e-05		0.00178	1.88667e-06	0.000122985		0.0018	2.39598e-06	1.41329e-05
0.00181	2.39598e-06	2.65845e-05		0.00181	1.88667e-06	0.000117728		0.00183	2.39598e-06	1.36152e-05
0.00184	2.39598e-06	2.43928e-05		0.00184	1.88667e-06	0.000112838		0.00186	2.39598e-06	1.31048e-05
0.00187	2.39598e-06	2.36933e-05		0.00186	1.3393e-06	0.000108277		0.00189	1.88667e-06	1.2104e-05
0.0019	2.39598e-06	2.16795e-05		0.00189	1.3393e-06	0.000104012		0.00192	1.88667e-06	1.16129e-05
0.00193	2.39598e-06	2.10346e-05		0.00192	1.3393e-06	0.000100014		0.00194	1.88667e-06	1.11277e-05
0.00196	2.39598e-06	2.04021e-05		0.00195	1.88667e-06	0.000100014		0.00197	1.88667e-06	1.11277e-05
0.00199	2.39598e-06	1.97815e-05		0.00198	1.3393e-06	0.000100014		0.002	2.39598e-06	1.01733e-05
0.00201	2.39598e-06	1.85739e-05		0.00201	1.88667e-06	0.000100014		0.00203	2.39598e-06	9.7035e-06
0.00204	2.39598e-06	1.74085e-05		0.00203	1.88667e-06	8.62374e-05		0.00206	1.88667e-06	9.23805e-06
0.00207	1.88667e-06	1.62819e-05		0.00206	1.88667e-06	8.93886e-05		0.00209	1.88667e-06	8.31883e-06
0.0021	2.39598e-06	1.57321e-05		0.00209	1.3393e-06	8.62374e-05		0.00212	1.88667e-06	8.31883e-06
0.00213	2.39598e-06	1.57321e-05		0.00212	1.3393e-06	8.32545e-05		0.00215	1.3393e-06	7.86423e-06
0.00216	2.39598e-06	1.57321e-05		0.00215	1.3393e-06	8.04261e-05		0.00217	1.3393e-06	6.96273e-06
0.00219	1.88667e-06	1.4658e-05		0.00218	1.3393e-06	7.51859e-05		0.0022	1.3393e-06	6.96273e-06
0.00221	1.88667e-06	1.41329e-05		0.00221	7.09927e-07	7.27533e-05		0.00223	1.88667e-06	5.62129e-06
0.00224	1.88667e-06	1.31048e-05		0.00223	7.09927e-07	7.04335e-05		0.00226	1.88667e-06	5.62129e-06
0.00227	1.3393e-06	1.26011e-05		0.00226	7.09927e-07	7.04335e-05		0.00229	1.88667e-06	5.62129e-06
0.0023	1.3393e-06	1.2104e-05		0.00229	7.09927e-07	7.04335e-05		0.00232	1.3393e-06	5.17418e-06
0.00233	1.3393e-06	1.16129e-05		0.00232	1.3393e-06	6.61012e-05		0.00235	1.3393e-06	4.72551e-06
0.00236	1.3393e-06	1.11277e-05		0.00235	1.3393e-06	6.61012e-05		0.00238	1.3393e-06	4.274e-06
0.00239	1.3393e-06	1.11277e-05		0.00238	7.09927e-07	6.40747e-05		0.0024	1.3393e-06	4.274e-06
0.00241	1.3393e-06	1.01733e-05		0.0024	1.3393e-06	6.21331e-05		0.00243	7.09927e-07	3.81801e-06
0.00244	1.3393e-06	9.7035e-06		0.00243	7.09927e-07	6.21331e-05		0.00246	1.3393e-06	3.35534e-06
0.00247	1.3393e-06	9.23805e-06		0.00246	7.09927e-07	6.02709e-05		0.00249	1.88667e-06	3.35534e-06
0.0025	1.3393e-06	8.77663e-06		0.00249	1.3393e-06	5.51125e-05		0.00252	1.3393e-06	3.35534e-06
0.00253	1.3393e-06	9.23805e-06		0.00252	1.3393e-06	5.67651e-05		0.00255	1.3393e-06	3.35534e-06
0.00256	1.3393e-06	8.31883e-06		0.00255	1.88667e-06	5.35216e-05		0.00258	1.88667e-06	3.35534e-06
0.00259	1.88667e-06	8.31883e-06		0.00258	1.88667e-06	5.19886e-05		0.00261	1.3393e-06	3.35534e-06
0.00261	1.88667e-06	7.86423e-06		0.0026	1.3393e-06	5.05103e-05		0.00263	1.3393e-06	3.35534e-06
0.00264	2.39598e-06	7.86423e-06		0.00263	1.88667e-06	4.77057e-05		0.00266	1.88667e-06	2.8829e-06
0.00267	2.39598e-06	7.41236e-06		0.00266	1.88667e-06	4.63739e-05		0.00269	1.88667e-06	2.8829e-06
0.0027	2.39598e-06	7.41236e-06		0.00269	1.88667e-06	4.63739e-05		0.00272	1.88667e-06	3.35534e-06
0.00273	2.39598e-06	7.41236e-06		0.00272	2.39598e-06	4.50858e-05		0.00275	2.39598e-06	3.35534e-06
0.00276	2.39598e-06	7.41236e-06		0.00275	2.39598e-06	4.3839e-05		0.00278	2.8829e-06	3.81801e-06
0.00279	2.39598e-06	6.96273e-06		0.00278	2.8829e-06	4.26314e-05		0.00281	2.8829e-06	3.81801e-06
0.00281	2.39598e-06	6.96273e-06		0.0028	2.8829e-06	4.14611e-05		0.00284	2.8829e-06	4.274e-06
0.00284	2.39598e-06	6.51478e-06		0.00283	2.8829e-06	3.81557e-05		0.00286	2.8829e-06	3.81801e-06
0.00287	2.8829e-06	6.51478e-06		0.00286	2.8829e-06	3.51253e-05		0.00289	2.8829e-06	4.274e-06
0.0029	3.35534e-06	6.06787e-06		0.00289	2.39598e-06	3.41698e-05		0.00292	3.35534e-06	3.81801e-06
0.00293	3.35534e-06	6.06787e-06		0.00292	2.8829e-06	3.32396e-05		0.00295	2.8829e-06	4.274e-06
0.00296	3.81801e-06	6.06787e-06		0.00295	2.8829e-06	3.23335e-05		0.00298	3.35534e-06	3.81801e-06
0.00299	2.8829e-06	6.06787e-06		0.00297	2.8829e-06	3.14505e-05		0.00301	2.8829e-06	4.274e-06
0.00301	3.35534e-06	6.06787e-06		0.003	3.35534e-06	3.05895e-05		0.00304	2.8829e-06	4.274e-06
0.00304	3.81801e-06	5.62129e-06		0.00303	2.8829e-06	2.89302e-05		0.00307	3.35534e-06	4.72551e-06
0.00307	3.81801e-06	5.17418e-06		0.00306	3.35534e-06	2.73483e-05		0.00309	2.8829e-06	4.72551e-06
0.0031	3.35534e-06	5.17418e-06		0.00309	3.35534e-06	2.51075e-05		0.00312	2.8829e-06	4.274e-06
0.00313	3.35534e-06	5.17418e-06		0.00312	2.8829e-06	2.36933e-05		0.00315	3.35534e-06	4.274e-06
0.00316	3.35534e-06	5.17418e-06		0.00315	3.35534e-06	2.23372e-05		0.00318	3.35534e-06	4.274e-06
0.00319	2.8829e-06	5.62129e-06		0.00317	2.8829e-06	2.10346e-05		0.00321	3.35534e-06	4.274e-06
0.00321	2.8829e-06	5.17418e-06		0.0032	3.35534e-06	1.97815e-05		0.00324	3.35534e-06	4.274e-06
0.00324	2.8829e-06	5.62129e-06		0.00323	3.35534e-06	1.85739e-05		0.00327	3.35534e-06	4.274e-06
0.00327	3.81801e-06	5.17418e-06		0.00326	3.35534e-06	1.79862e-05		0.0033	3.35534e-06	4.274e-06
0.0033	3.81801e-06	5.17418e-06		0.00329	3.35534e-06	1.68405e-05		0.00333	3.35534e-06	4.274e-06
0.00333	3.81801e-06	4.72551e-06		0.00332	2.8829e-06	1.57321e-05		0.00335	3.35534e-06	4.274e-06
0.00336	3.35534e-06	4.72551e-06		0.00334	2.8829e-06	1.5191e-05		0.00338	2.8829e-06	3.81801e-06
0.00339	3.81801e-06	4.72551e-06		0.00337	2.39598e-06	1.4658e-05		0.00341	2.8829e-06	3.81801e-06
0.00341	3.35534e-06	4.274e-06		0.0034	2.8829e-06	1.26011e-05		0.00344	2.39598e-06	3.35534e-06
0.00344	3.35534e-06	4.72551e-06		0.00343	2.39598e-06	1.2104e-05		0.00347	2.39598e-06	3.35534e-06
0.00347	3.35534e-06	4.72551e-06		0.00346	2.8829e-06	1.16129e-05		0.0035	1.88667e-06	3.35534e-06
0.0035	3.35534e-06	5.17418e-06		0.00349	2.39598e-06	1.11277e-05		0.00353	1.88667e-06	3.35534e-06
0.00353	2.8829e-06	4.72551e-06		0.00352	1.88667e-06	9.7035e-06		0.00356	1.88667e-06	3.35534e-06
0.00356	3.35534e-06	4.72551e-06		0.00354	1.88667e-06	8.77663e-06		0.00358	2.39598e-06	2.8829e-06
0.00359	2.8829e-06	4.274e-06		0.00357	1.3393e-06	8.31883e-06		0.00361	1.3393e-06	3.81801e-06
0.00361	2.39598e-06	4.274e-06		0.0036	1.3393e-06	7.41236e-06		0.00364	1.3393e-06	3.35534e-06
0.00364	1.88667e-06	3.35534e-06		0.00363	1.88667e-06	6.51478e-06		0.00367	7.09927e-07	2.8829e-06
0.00367	1.88667e-06	3.81801e-06		0.00366	1.3393e-06	6.06787e-06		0.0037	1.3393e-06	2.39598e-06
0.0037	1.3393e-06	2.8829e-06		0.00369	1.88667e-06	5.62129e-06		0.00373	1.3393e-06	2.39598e-06
0.00373	1.88667e-06	3.35534e-06		0.00371	1.3393e-06	5.17418e-06		0.00376	7.09927e-07	1.88667e-06
0.00376	1.88667e-06	2.8829e-06		0.00374	1.88667e-06	5.17418e-06		0.00379	1.3393e-06	1.88667e-06
0.00379	1.88667e-06	3.35534e-06		0.00377	1.88667e-06	4.274e-06		0.00381	7.09927e-07	1.3393e-06
0.00381	1.88667e-06	2.8829e-06		0.0038	1.88667e-06	4.274e-06		0.00384	1.3393e-06	2.39598e-06
0.00384	1.88667e-06	2.8829e-06		0.00383	1.3393e-06	4.274e-06		0.00387	1.3393e-06	2.39598e-06
0.00387	1.88667e-06	2.8829e-06		0.00386	1.3393e-06	3.81801e-06		0.0039	1.3393e-06	2.39598e-06
0.0039	1.88667e-06	2.8829e-06		0.00389	1.3393e-06	3.81801e-06		0.00393	1.3393e-06	2.39598e-06
0.00393	1.88667e-06	2.8829e-06		0.00391	1.3393e-06	3.35534e-06		0.00396	1.3393e-06	2.39598e-06
0.00396	1.88667e-06	2.8829e-06		0.00394	1.3393e-06	2.8829e-06		0.00399	1.3393e-06	2.8829e-06
0.00399	1.88667e-06	2.8829e-06		0.00397	1.3393e-06	2.8829e-06		0.00402	1.88667e-06	2.8829e-06
0.00401	1.88667e-06	2.39598e-06		0.004	1.3393e-06	2.8829e-06		0.00404	1.3393e-06	2.8829e-06
0.00404	1.88667e-06	2.39598e-06		0.00403	1.3393e-06	2.8829e-06		0.00407	1.3393e-06	2.8829e-06
0.00407	1.88667e-06	2.8829e-06		0.00406	1.3393e-06	2.8829e-06		0.0041	1.88667e-06	2.8829e-06
0.0041	1.88667e-06	2.8829e-06		0.00408	1.3393e-06	3.35534e-06		0.00413	1.88667e-06	2.8829e-06
0.00413	1.88667e-06	2.8829e-06		0.00411	1.3393e-06	3.81801e-06		0.00416	1.88667e-06	3.35534e-06
0.00416	1.88667e-06	2.8829e-06		0.00414	1.88667e-06	3.35534e-06		0.00419	2.39598e-06	3.35534e-06
0.00419	1.88667e-06	3.35534e-06		0.00417	1.88667e-06	3.35534e-06		0.00422	2.39598e-06	3.35534e-06
0.00421	1.88667e-06	3.35534e-06		0.0042	1.88667e-06	3.35534e-06		0.00425	2.39598e-06	3.35534e-06
0.00424	2.39598e-06	3.35534e-06		0.00423	1.88667e-06	3.35534e-06		0.00427	2.8829e-06	3.35534e-06
0.00427	1.88667e-06	3.35534e-06		0.00426	1.3393e-06	3.35534e-06		0.0043	1.3393e-06	3.81801e-06
0.0043	1.88667e-06	3.35534e-06		0.00428	1.3393e-06	3.81801e-06		0.00433	1.88667e-06	4.274e-06
0.00433	1.88667e-06	3.35534e-06		0.00431	2.8829e-06	3.35534e-06		0.00436	1.3393e-06	4.274e-06
0.00436	1.88667e-06	3.81801e-06		0.00434	2.39598e-06	3.35534e-06		0.00439	2.39598e-06	4.72551e-06
0.00439	1.88667e-06	3.81801e-06		0.00437	2.39598e-06	3.35534e-06		0.00442	2.39598e-06	4.72551e-06
0.00441	2.39598e-06	3.81801e-06		0.0044	2.39598e-06	3.81801e-06		0.00445	2.39598e-06	4.72551e-06
0.00444	2.39598e-06	3.81801e-06		0.00443	2.39598e-06	3.81801e-06		0.00448	2.39598e-06	4.72551e-06
0.00447	2.39598e-06	4.274e-06		0.00445	2.39598e-06	4.274e-06		0.00451	2.8829e-06	5.17418e-06
0.0045	2.39598e-06	3.81801e-06		0.00448	2.39598e-06	4.274e-06		0.00453	2.39598e-06	4.72551e-06
0.00453	2.39598e-06	4.274e-06		0.00451	2.39598e-06	4.274e-06		0.00456	2.39598e-06	4.72551e-06
0.00456	2.39598e-06	4.274e-06		0.00454	1.88667e-06	4.72551e-06		0.00459	2.39598e-06	4.72551e-06
0.00459	2.39598e-06	4.274e-06		0.00457	1.88667e-06	4.274e-06		0.00462	2.8829e-06	4.274e-06
0.00461	2.39598e-06	4.274e-06		0.0046	2.39598e-06	4.274e-06		0.00465	2.39598e-06	4.274e-06
0.00464	2.39598e-06	3.81801e-06		0.00463	1.88667e-06	3.81801e-06		0.00468	2.39598e-06	4.274e-06
0.00467	2.39598e-06	3.81801e-06		0.00465	1.88667e-06	3.81801e-06		0.00471	2.39598e-06	4.72551e-06
0.0047	2.39598e-06	3.81801e-06		0.00468	1.88667e-06	3.81801e-06		0.00474	2.39598e-06	4.72551e-06
0.00473	2.39598e-06	3.81801e-06		0.00471	1.88667e-06	3.81801e-06		0.00476	1.88667e-06	4.72551e-06
0.00476	2.39598e-06	3.81801e-06		0.00474	1.88667e-06	3.35534e-06		0.00479	1.88667e-06	4.72551e-06
0.00479	2.39598e-06	3.81801e-06		0.00477	1.88667e-06	4.274e-06		0.00482	1.88667e-06	4.274e-06
0.00481	2.39598e-06	3.35534e-06		0.0048	2.39598e-06	4.274e-06		0.00485	1.88667e-06	4.72551e-06
0.00484	2.39598e-06	3.81801e-06		0.00482	2.39598e-06	3.81801e-06		0.00488	1.88667e-06	4.274e-06
0.00487	2.39598e-06	3.81801e-06		0.00485	2.39598e-06	4.274e-06		0.00491	1.88667e-06	4.274e-06
0.0049	2.39598e-06	4.274e-06		0.00488	1.88667e-06	4.274e-06		0.00494	1.88667e-06	4.274e-06
				0.00491	1.88667e-06	4.274e-06
				0.00494	1.88667e-06	4.274e-06
				0.00497	1.88667e-06	4.274e-06

## Sheet: Fig. 5e
Magnet ON (+) - Right side of WE							Fit results
Time (s)	30	60	90	120	150		Time (s)	30	60	90	120	150
Distance to the electrode (m)	[OH-] (M)	[OH-] (M)	[OH-] (M)	[OH-] (M)	[OH-] (M)		λ (m)	0.000643952	0.00106445	0.00128492	0.00134023	0.00135174
0.000131	0.000211151	0.000350121	0.000392093	0.000316089	0.000350121		C0 (M)	0.000469281	0.00050302	0.000515116	0.000515167	0.000514895
0.00016	0.000197676	0.000264203	0.000350121	0.000316089	0.000392093
0.000188	0.000185706	0.000243948	0.000350121	0.000350121	0.000350121
0.000217	0.000165359	0.000243948	0.000316089	0.000316089	0.000350121
0.000246	0.000148697	0.000226441	0.000316089	0.000264203	0.000350121
0.000275	0.000134787	0.000226441	0.00028792	0.000264203	0.000350121
0.000304	0.000122985	0.000211151	0.000243948	0.000226441	0.00028792
0.000332	0.000108277	0.000185706	0.000243948	0.000226441	0.000264203
0.000361	0.000100014	0.000174998	0.000226441	0.000226441	0.000243948
0.00039	8.32545e-05	0.000174998	0.000197676	0.000197676	0.000211151
0.000419	8.04261e-05	0.000156635	0.000185706	0.000197676	0.000226441
0.000447	7.04335e-05	0.000148697	0.000174998	0.000174998	0.000197676
0.000476	6.40747e-05	0.000141444	0.000174998	0.000165359	0.000197676
0.000505	5.84831e-05	0.000128654	0.000165359	0.000148697	0.000185706
0.000534	5.35216e-05	0.000122985	0.000156635	0.000141444	0.000185706
0.000563	4.77057e-05	0.000117728	0.000148697	0.000128654	0.000165359
0.000591	4.50858e-05	0.000112838	0.000141444	0.000122985	0.000156635
0.00062	3.61073e-05	9.62588e-05	0.000104012	9.62588e-05	0.000141444
0.000649	3.32396e-05	9.62588e-05	0.000100014	8.93886e-05	0.000122985
0.000678	2.73483e-05	8.93886e-05	8.32545e-05	8.04261e-05	0.000117728
0.000706	2.36933e-05	8.62374e-05	7.77403e-05	7.51859e-05	0.000104012
0.000735	1.74085e-05	8.32545e-05	6.40747e-05	6.82186e-05	9.27233e-05
0.000764	1.36152e-05	7.77403e-05	5.84831e-05	6.21331e-05	8.62374e-05
0.000793	1.01733e-05	7.04335e-05	4.77057e-05	5.67651e-05	7.27533e-05
0.00082	8.31883e-06	6.82186e-05	4.50858e-05	5.51125e-05	6.82186e-05
0.00085	6.06787e-06	5.67651e-05	3.81557e-05	4.77057e-05	6.21331e-05
0.00088	5.17418e-06	5.51125e-05	3.81557e-05	4.63739e-05	5.84831e-05
0.00091	4.72551e-06	4.77057e-05	3.32396e-05	4.3839e-05	5.51125e-05
0.00094	4.274e-06	4.50858e-05	3.05895e-05	4.14611e-05	5.19886e-05
0.00097	2.8829e-06	3.81557e-05	2.73483e-05	3.71169e-05	4.77057e-05
0.00099	3.35534e-06	3.41698e-05	2.58378e-05	3.71169e-05	4.63739e-05
0.00102	2.8829e-06	2.89302e-05	2.43928e-05	3.61073e-05	4.50858e-05
0.00105	3.35534e-06	2.65845e-05	2.36933e-05	3.61073e-05	4.3839e-05
0.00108	3.35534e-06	2.04021e-05	2.10346e-05	3.32396e-05	4.14611e-05
0.00111	3.35534e-06	1.62819e-05	2.04021e-05	3.32396e-05	3.92249e-05
0.00114	3.81801e-06	1.31048e-05	1.91722e-05	3.14505e-05	3.92249e-05
0.00117	3.81801e-06	1.0648e-05	1.79862e-05	2.97497e-05	3.71169e-05
0.0012	3.81801e-06	9.23805e-06	1.68405e-05	2.813e-05	3.51253e-05
0.00122	3.81801e-06	8.31883e-06	1.62819e-05	2.73483e-05	3.41698e-05
0.00125	3.81801e-06	7.41236e-06	1.5191e-05	2.58378e-05	3.32396e-05
0.00128	4.274e-06	6.51478e-06	1.4658e-05	2.51075e-05	3.23335e-05
0.00131	3.81801e-06	5.62129e-06	1.31048e-05	2.36933e-05	2.97497e-05
0.00134	4.274e-06	4.72551e-06	1.31048e-05	2.30083e-05	2.89302e-05
0.00137	4.274e-06	5.17418e-06	1.2104e-05	2.23372e-05	2.73483e-05
0.0014	4.274e-06	4.72551e-06	1.16129e-05	2.10346e-05	2.58378e-05
0.00143	4.274e-06	4.274e-06	1.0648e-05	2.04021e-05	2.43928e-05
0.00145	3.81801e-06	3.81801e-06	9.7035e-06	1.79862e-05	2.30083e-05
0.00148	3.81801e-06	3.81801e-06	9.7035e-06	1.74085e-05	2.23372e-05
0.00151	3.35534e-06	3.35534e-06	8.77663e-06	1.62819e-05	2.10346e-05
0.00154	2.8829e-06	3.35534e-06	7.41236e-06	1.62819e-05	1.97815e-05
0.00157	3.35534e-06	3.35534e-06	6.51478e-06	1.5191e-05	1.91722e-05
0.0016	2.39598e-06	2.39598e-06	7.41236e-06	1.41329e-05	1.79862e-05
0.00163	2.39598e-06	2.39598e-06	6.06787e-06	1.36152e-05	1.68405e-05
0.00166	2.39598e-06	2.39598e-06	5.62129e-06	1.26011e-05	1.62819e-05
0.00168	2.39598e-06	2.39598e-06	5.17418e-06	1.2104e-05	1.62819e-05
0.00171	2.8829e-06	2.8829e-06	5.17418e-06	1.16129e-05	1.5191e-05
0.00174	2.8829e-06	2.8829e-06	5.17418e-06	1.0648e-05	1.5191e-05
0.00177	2.39598e-06	3.35534e-06	3.81801e-06	9.23805e-06	1.36152e-05
0.0018	2.39598e-06	3.35534e-06	3.81801e-06	8.77663e-06	1.36152e-05
0.00183	2.39598e-06	2.8829e-06	3.35534e-06	8.31883e-06	1.31048e-05
0.00186	2.8829e-06	3.35534e-06	3.35534e-06	7.41236e-06	1.2104e-05
0.00189	2.39598e-06	2.8829e-06	3.35534e-06	7.41236e-06	1.11277e-05
0.00192	2.8829e-06	2.39598e-06	3.35534e-06	6.51478e-06	1.0648e-05
0.00194	2.39598e-06	2.39598e-06	2.8829e-06	5.62129e-06	1.01733e-05
0.00197	1.88667e-06	1.88667e-06	2.8829e-06	5.62129e-06	9.7035e-06
0.002	2.39598e-06	1.88667e-06	2.39598e-06	5.62129e-06	8.77663e-06
0.00203	2.39598e-06	1.88667e-06	2.39598e-06	5.17418e-06	8.31883e-06
0.00206	2.39598e-06	2.39598e-06	2.39598e-06	5.17418e-06	8.31883e-06
0.00209	2.39598e-06	1.88667e-06	2.39598e-06	4.274e-06	7.41236e-06
0.00212	1.88667e-06	1.88667e-06	2.39598e-06	3.81801e-06	6.51478e-06
0.00215	1.88667e-06	1.88667e-06	1.88667e-06	3.35534e-06	5.62129e-06
0.00217	1.88667e-06	1.3393e-06	1.88667e-06	3.35534e-06	5.62129e-06
0.0022	1.88667e-06	1.3393e-06	1.88667e-06	2.8829e-06	5.17418e-06
0.00223	1.3393e-06	7.09927e-07	2.39598e-06	2.8829e-06	5.62129e-06
0.00226	7.09927e-07	1.3393e-06	2.39598e-06	2.39598e-06	4.72551e-06
0.00229	1.3393e-06	1.3393e-06	1.88667e-06	2.8829e-06	4.274e-06
0.00232	1.3393e-06	1.3393e-06	1.88667e-06	2.39598e-06	3.81801e-06
0.00235	1.88667e-06	1.3393e-06	2.39598e-06	2.39598e-06	3.81801e-06
0.00238	1.88667e-06	1.3393e-06	2.39598e-06	2.39598e-06	3.35534e-06
0.0024	1.88667e-06	1.3393e-06	2.8829e-06	2.8829e-06	3.35534e-06
0.00243	1.3393e-06	1.88667e-06	2.8829e-06	2.8829e-06	3.35534e-06
0.00246	2.39598e-06	2.39598e-06	2.39598e-06	2.39598e-06	3.81801e-06
0.00249	1.88667e-06	2.39598e-06	2.39598e-06	2.8829e-06	3.35534e-06
0.00252	1.88667e-06	1.88667e-06	2.8829e-06	2.39598e-06	2.8829e-06
0.00255	2.39598e-06	1.88667e-06	2.8829e-06	2.8829e-06	2.8829e-06
0.00258	1.88667e-06	2.39598e-06	2.8829e-06	2.8829e-06	3.35534e-06
0.00261	1.88667e-06	2.8829e-06	2.8829e-06	2.8829e-06	3.35534e-06
0.00263	2.39598e-06	2.8829e-06	3.35534e-06	2.8829e-06	3.35534e-06
0.00266	2.8829e-06	2.8829e-06	3.35534e-06	2.8829e-06	3.81801e-06
0.00269	3.35534e-06	2.8829e-06	2.8829e-06	2.8829e-06	3.35534e-06
0.00272	3.35534e-06	2.8829e-06	3.35534e-06	3.35534e-06	3.35534e-06
0.00275	3.35534e-06	3.35534e-06	3.81801e-06	3.81801e-06	3.81801e-06
0.00278	3.81801e-06	3.35534e-06	3.81801e-06	4.274e-06	3.81801e-06
0.00281	3.35534e-06	3.81801e-06	3.35534e-06	4.274e-06	3.81801e-06
0.00284	3.35534e-06	3.81801e-06	4.274e-06	4.72551e-06	3.81801e-06
0.00286	3.35534e-06	3.81801e-06	3.35534e-06	4.72551e-06	3.81801e-06
0.00289	3.35534e-06	3.81801e-06	3.81801e-06	4.72551e-06	4.274e-06
0.00292	3.81801e-06	3.81801e-06	3.81801e-06	4.274e-06	3.81801e-06
0.00295	3.35534e-06	4.274e-06	3.81801e-06	4.274e-06	4.274e-06
0.00298	3.81801e-06	4.274e-06	3.81801e-06	3.81801e-06	4.72551e-06
0.00301	3.81801e-06	3.81801e-06	3.81801e-06	3.81801e-06	4.72551e-06
0.00304	3.81801e-06	4.274e-06	4.72551e-06	4.274e-06	4.72551e-06
0.00307	4.274e-06	3.81801e-06	4.274e-06	4.72551e-06	4.72551e-06
0.00309	3.81801e-06	3.81801e-06	4.274e-06	4.274e-06	4.72551e-06
0.00312	3.81801e-06	3.81801e-06	4.274e-06	4.274e-06	4.72551e-06
0.00315	3.35534e-06	3.81801e-06	4.274e-06	4.72551e-06	4.72551e-06
0.00318	2.8829e-06	3.81801e-06	4.274e-06	4.72551e-06	4.72551e-06
0.00321	3.81801e-06	3.81801e-06	4.274e-06	4.72551e-06	4.274e-06
0.00324	3.81801e-06	3.81801e-06	4.274e-06	4.274e-06	4.72551e-06
0.00327	3.35534e-06	3.35534e-06	4.274e-06	4.274e-06	4.274e-06
0.0033	3.81801e-06	3.81801e-06	4.274e-06	4.274e-06	4.274e-06
0.00333	3.35534e-06	3.35534e-06	4.274e-06	4.72551e-06	4.72551e-06
0.00335	2.8829e-06	3.35534e-06	4.274e-06	4.274e-06	4.72551e-06
0.00338	3.35534e-06	3.35534e-06	3.81801e-06	3.81801e-06	3.81801e-06
0.00341	2.8829e-06	3.35534e-06	3.81801e-06	4.274e-06	4.274e-06
0.00344	2.8829e-06	3.35534e-06	3.35534e-06	3.81801e-06	3.81801e-06
0.00347	2.39598e-06	3.35534e-06	3.81801e-06	3.81801e-06	3.81801e-06
0.0035	1.88667e-06	2.8829e-06	3.81801e-06	3.35534e-06	3.81801e-06
0.00353	2.39598e-06	2.8829e-06	3.81801e-06	3.35534e-06	3.81801e-06
0.00356	1.88667e-06	2.8829e-06	3.35534e-06	2.8829e-06	3.35534e-06
0.00358	1.88667e-06	2.8829e-06	2.8829e-06	2.8829e-06	3.81801e-06
0.00361	1.88667e-06	1.88667e-06	3.35534e-06	3.81801e-06	4.274e-06
0.00364	1.3393e-06	1.88667e-06	2.8829e-06	3.81801e-06	3.35534e-06
0.00367	7.09927e-07	2.39598e-06	2.39598e-06	3.35534e-06	2.8829e-06
0.0037	1.3393e-06	1.88667e-06	2.39598e-06	3.35534e-06	2.39598e-06
0.00373	1.3393e-06	1.88667e-06	2.8829e-06	2.8829e-06	2.39598e-06
0.00376	7.09927e-07	1.88667e-06	1.88667e-06	2.8829e-06	1.88667e-06
0.00379	7.09927e-07	1.88667e-06	2.39598e-06	2.39598e-06	1.88667e-06
0.00381	7.09927e-07	1.88667e-06	1.88667e-06	2.8829e-06	1.88667e-06
0.00384	1.88667e-06	2.39598e-06	2.39598e-06	2.39598e-06	2.8829e-06
0.00387	1.88667e-06	1.88667e-06	2.39598e-06	2.8829e-06	2.39598e-06
0.0039	1.3393e-06	1.88667e-06	2.39598e-06	2.8829e-06	2.8829e-06
0.00393	1.88667e-06	1.88667e-06	2.8829e-06	2.8829e-06	2.8829e-06
0.00396	1.88667e-06	1.88667e-06	2.8829e-06	2.8829e-06	2.39598e-06
0.00399	2.39598e-06	1.88667e-06	3.35534e-06	3.35534e-06	2.8829e-06
0.00402	1.88667e-06	2.39598e-06	3.35534e-06	2.8829e-06	2.8829e-06
0.00404	2.39598e-06	2.39598e-06	2.8829e-06	3.35534e-06	2.8829e-06
0.00407	1.88667e-06	2.39598e-06	2.8829e-06	3.81801e-06	3.35534e-06
0.0041	2.39598e-06	2.39598e-06	2.8829e-06	3.35534e-06	3.35534e-06
0.00413	2.39598e-06	2.39598e-06	3.35534e-06	4.274e-06	2.8829e-06
0.00416	2.39598e-06	2.8829e-06	2.8829e-06	4.274e-06	3.35534e-06
0.00419	2.39598e-06	2.8829e-06	3.81801e-06	3.81801e-06	3.81801e-06
0.00422	2.39598e-06	2.8829e-06	2.8829e-06	4.274e-06	3.35534e-06
0.00425	2.39598e-06	3.35534e-06	3.35534e-06	4.274e-06	4.274e-06
0.00427	2.8829e-06	3.35534e-06	2.8829e-06	4.72551e-06	3.81801e-06
0.0043	2.39598e-06	3.35534e-06	2.8829e-06	4.274e-06	4.274e-06
0.00433	2.39598e-06	3.81801e-06	2.8829e-06	4.72551e-06	4.72551e-06
0.00436	2.39598e-06	3.35534e-06	3.81801e-06	4.274e-06	4.274e-06
0.00439	2.39598e-06	3.35534e-06	3.81801e-06	4.72551e-06	4.72551e-06
0.00442	2.8829e-06	3.35534e-06	4.274e-06	4.274e-06	4.72551e-06
0.00445	3.35534e-06	3.81801e-06	4.274e-06	4.72551e-06	4.72551e-06
0.00448	2.8829e-06	3.35534e-06	3.35534e-06	4.274e-06	4.72551e-06
0.00451	3.35534e-06	3.81801e-06	3.35534e-06	4.72551e-06	4.274e-06
0.00453	3.35534e-06	3.81801e-06	3.81801e-06	4.72551e-06	4.72551e-06
0.00456	3.35534e-06	3.35534e-06	3.81801e-06	4.72551e-06	4.72551e-06
0.00459	3.35534e-06	3.35534e-06	4.274e-06	4.72551e-06	4.72551e-06
0.00462	2.8829e-06	3.35534e-06	4.274e-06	4.72551e-06	4.72551e-06
0.00465	2.8829e-06	3.35534e-06	3.81801e-06	4.72551e-06	4.274e-06
0.00468	2.8829e-06	3.81801e-06	3.81801e-06	4.72551e-06	4.274e-06
0.00471	2.8829e-06	3.81801e-06	3.81801e-06	4.274e-06	4.274e-06
0.00474	2.8829e-06	3.35534e-06	3.81801e-06	4.274e-06	4.274e-06
0.00476	3.35534e-06	3.81801e-06	4.274e-06	4.72551e-06	4.72551e-06
0.00479	3.35534e-06	3.35534e-06	4.274e-06	4.274e-06	4.274e-06
0.00482	3.35534e-06	3.35534e-06	3.81801e-06	4.274e-06	4.72551e-06
0.00485	3.35534e-06	2.8829e-06	3.81801e-06	4.274e-06	4.274e-06
0.00488	3.35534e-06	3.35534e-06	3.81801e-06	4.274e-06	4.274e-06
0.00491	2.8829e-06	2.8829e-06	3.81801e-06	4.274e-06	3.81801e-06
0.00494	2.8829e-06	2.8829e-06	3.81801e-06	4.274e-06	4.274e-06

## Sheet: Fig. 5f
		Magnet OFF	Magnet ON (+)	Magnet ON (-)
Time (s)	sqrt(time)	λ (m)	λ (m)	λ (m)
10	3.16228	0.000272603	0.000214893	0.000154569
12	3.4641	0.000313657	0.000265458	0.000167003
14	3.74166	0.000362388	0.000305891	0.000181393
16	4	0.000406417	0.000353561	0.000190992
18	4.24264	0.000438235	0.000387921	0.000215435
20	4.47214	0.000488509	0.000419705	0.000246867
22	4.69042	0.000524391	0.000457391	0.000282087
24	4.89898	0.000555606	0.000494586	0.000306211
26	5.09902	0.000584751	0.000514713	0.000354614
28	5.2915	0.000603381	0.000559182	0.000372835
30	5.47723	0.000643952	0.000588451	0.000421672
32	5.65685	0.000651966	0.000626666	0.000432514
34	5.83095	0.000690963	0.00064326	0.000452347
36	6	0.000713762	0.000680735	0.000479759
38	6.16441	0.000767586	0.000712241	0.000498785
40	6.32456	0.000780626	0.000741427	0.000504361
42	6.48074	0.000796841	0.000765226	0.000538048
44	6.63325	0.000829344	0.000781551	0.000567527
46	6.78233	0.000862396	0.000828025	0.000592011
48	6.9282	0.000894991	0.000857382	0.000607315
50	7.07107	0.000920114	0.000874736	0.000631795
52	7.2111	0.000924132	0.00089763	0.000654194
54	7.34847	0.00096205	0.000930253	0.000671666
56	7.48331	0.00097577	0.000962803	0.000680681
58	7.61577	0.00103058	0.000981544	0.000702278
60	7.74597	0.00106445	0.00101373	0.000725937
62	7.87401	0.00107866	0.00104799	0.000771702
64	8	0.00108601	0.00106768	0.000731866
66	8.12404	0.00112824	0.00108496	0.000773443
68	8.24621	0.00114312	0.00112806	0.000793146
70	8.3666	0.00116342	0.0011535	0.000751372
72	8.48528	0.00118115	0.00117278	0.000787589
74	8.60233	0.0011729	0.00124649	0.000756456
76	8.7178	0.00120571	0.00125375	0.000752371
78	8.83176	0.00119978	0.00125042	0.00075498
80	8.94427	0.00121608	0.00126731	0.000743354
82	9.05539	0.00125733	0.0013043	0.000737852
84	9.16515	0.0012343	0.00130998	0.000717864
86	9.27362	0.00127568	0.00132773	0.000704919
88	9.38083	0.00127826	0.00142216	0.00070784
90	9.48683	0.00128492	0.00140872	0.000722182
92	9.59166	0.00127815	0.00141559	0.000716461
94	9.69536	0.0013018	0.00149897	0.000726915
96	9.79796	0.00131428	0.00147523	0.000710335
98	9.89949	0.00131123	0.00144801	0.000712831
100	10	0.00131592	0.00149003	0.000713439
102	10.0995	0.00133866	0.00154655	0.000705009

## Sheet: Fig. 6a
Magnet OFF			Magnet 0.215 T			Magnet 0.43 T
Potential vs. RHE (V)	Current (mA)		Potential vs. RHE (V)	Current (mA)		Potential vs. RHE (V)	Current (mA)
1.70119	2.7053		1.70118	2.81986		1.70121	2.88072
1.7022	2.7282		1.70217	2.84349		1.70223	2.90456
1.7032	2.75116		1.70316	2.8671		1.70325	2.92841
1.7042	2.77459		1.70417	2.89087		1.70421	2.95232
1.70516	2.79764		1.70516	2.91461		1.70522	2.97636
1.70617	2.82077		1.70618	2.93827		1.70621	3.00033
1.70718	2.84392		1.70716	2.96176		1.7072	3.02427
1.7082	2.86716		1.70818	2.9856		1.70822	3.04847
1.7092	2.89051		1.70914	3.00942		1.70923	3.07263
1.71018	2.91394		1.71017	3.03345		1.7102	3.0969
1.71117	2.93731		1.71116	3.05764		1.71121	3.121
1.71218	2.96083		1.71218	3.08184		1.71221	3.14518
1.71317	2.98424		1.71316	3.10569		1.71322	3.16952
1.71418	3.0079		1.71417	3.12961		1.71421	3.19367
1.71518	3.03133		1.71518	3.15354		1.71522	3.21807
1.71617	3.05495		1.71616	3.17773		1.71619	3.24225
1.71718	3.07884		1.71716	3.20172		1.7172	3.26672
1.71819	3.10253		1.71819	3.22589		1.71823	3.29134
1.71919	3.12636		1.71918	3.25011		1.71921	3.31571
1.72018	3.15003		1.72015	3.27423		1.72021	3.34011
1.7212	3.17373		1.72118	3.29866		1.7212	3.36474
1.72219	3.19772		1.72216	3.32296		1.72222	3.38916
1.72314	3.22135		1.72317	3.34741		1.72322	3.41382
1.72419	3.24538		1.72417	3.37164		1.72421	3.43868
1.72517	3.26903		1.72518	3.39629		1.7252	3.46392
1.72617	3.29332		1.72618	3.42063		1.72623	3.48839
1.72719	3.31718		1.72719	3.445		1.72719	3.51292
1.72818	3.34094		1.72816	3.46927		1.72824	3.53771
1.72919	3.36473		1.72918	3.49367		1.72922	3.56227
1.73016	3.38875		1.73017	3.51855		1.73021	3.58695
1.73118	3.41279		1.73116	3.54318		1.7312	3.61173
1.73218	3.43699		1.73219	3.56775		1.73222	3.63661
1.7332	3.46166		1.73318	3.59214		1.73322	3.66154
1.73418	3.48564		1.73416	3.61698		1.7342	3.68646
1.73517	3.50982		1.73518	3.64193		1.73521	3.71107
1.73618	3.53374		1.73617	3.66672		1.73619	3.73581
1.73718	3.55771		1.73719	3.69189		1.73719	3.76072
1.73817	3.5822		1.73817	3.71662		1.73821	3.78575
1.73918	3.60643		1.73916	3.74133		1.73922	3.81087
1.74017	3.63054		1.74016	3.76601		1.74018	3.83589
1.74119	3.65506		1.74116	3.79085		1.7412	3.86081
1.74218	3.68106		1.74217	3.81557		1.74219	3.88573
1.74317	3.70528		1.74317	3.84027		1.74322	3.91102
1.74417	3.72979		1.74416	3.86483		1.74419	3.93586
1.74518	3.75422		1.74516	3.88951		1.74521	3.96118
1.74616	3.77879		1.74615	3.91422		1.74617	3.98624
1.74717	3.80335		1.74715	3.93918		1.74722	4.01161
1.74816	3.82783		1.74816	3.9644		1.74818	4.03689
1.74917	3.85229		1.74914	3.98922		1.74921	4.06226
1.75016	3.87699		1.75014	4.01428		1.75019	4.08747
1.75117	3.90172		1.75113	4.03947		1.75116	4.11254
1.75216	3.92611		1.75216	4.06443		1.75221	4.13759
1.75318	3.95067		1.75316	4.08998		1.75319	4.16305
1.75418	3.97512		1.75417	4.11496		1.7542	4.18823
1.7552	3.9998		1.75517	4.1402		1.7552	4.21362
1.75619	4.02447		1.75617	4.16527		1.75621	4.23928
1.75719	4.0489		1.75719	4.19036		1.75721	4.26462
1.7582	4.07338		1.75818	4.21611		1.7582	4.29034
1.75919	4.09792		1.75919	4.24134		1.75919	4.31553
1.76019	4.12269		1.76018	4.26664		1.7602	4.3412
1.76118	4.14747		1.76119	4.29214		1.7612	4.36674
1.7622	4.17221		1.76217	4.31763		1.76221	4.39244
1.76317	4.19695		1.76319	4.34283		1.76317	4.41781
1.76419	4.22168		1.76416	4.36799		1.7642	4.44336
1.76518	4.24659		1.76515	4.39307		1.76516	4.4692
1.76619	4.2716		1.76617	4.41841		1.7662	4.49475
1.76717	4.2962		1.76717	4.44381		1.76718	4.52052
1.76818	4.32109		1.76816	4.46885		1.7682	4.54622
1.76919	4.34614		1.76915	4.49454		1.76919	4.57179
1.77018	4.37079		1.77015	4.51983		1.77018	4.59734
1.77116	4.39571		1.77116	4.54526		1.77118	4.62294
1.77218	4.42065		1.77215	4.57059		1.77218	4.64881
1.77317	4.44552		1.77315	4.59609		1.77319	4.67434
1.77418	4.47049		1.77415	4.62145		1.77418	4.69994
1.77517	4.49544		1.77516	4.64702		1.77518	4.72551
1.77617	4.52063		1.77615	4.67303		1.77619	4.75134
1.7772	4.54576		1.77719	4.6983		1.7772	4.77743
1.77819	4.57101		1.77817	4.72389		1.7782	4.80355
1.77915	4.5962		1.77916	4.74936		1.77918	4.82918
1.78017	4.62138		1.78016	4.77502		1.78019	4.85494
1.78117	4.64623		1.78119	4.80059		1.78119	4.88075
1.78218	4.67123		1.78216	4.82627		1.78219	4.90675
1.78317	4.69624		1.78318	4.85186		1.7832	4.93247
1.78417	4.72139		1.78415	4.8776		1.78418	4.95826
1.78517	4.74651		1.78516	4.90299		1.78518	4.9841
1.78615	4.77195		1.78615	4.92867		1.78621	5.01009
1.78717	4.79674		1.78716	4.95444		1.78719	5.03653
1.78817	4.82191		1.78816	4.98041		1.7882	5.06249
1.78915	4.8469		1.78915	5.00604		1.78918	5.08978
1.79016	4.87228		1.79015	5.03181		1.79019	5.11615
1.79114	4.89773		1.79116	5.05748		1.79118	5.14199
1.79216	4.92291		1.79216	5.08327		1.79219	5.16798
1.79315	4.94799		1.79316	5.10889		1.79319	5.19391
1.79414	4.97298		1.79415	5.13468		1.79418	5.2199
1.79515	4.99842		1.79513	5.1607		1.79518	5.24619
1.79616	5.0237		1.79617	5.18633		1.79617	5.27215
1.79715	5.04902		1.79712	5.21251		1.79718	5.29839
1.79815	5.07442		1.79816	5.2401		1.79818	5.32451
1.79914	5.0999		1.79914	5.26648		1.79918	5.35064
1.80014	5.12525		1.80015	5.29227		1.80017	5.37664
1.80115	5.15067		1.80114	5.31814		1.8012	5.40311
1.80214	5.17634		1.80216	5.34415		1.80219	5.42952
1.80316	5.20183		1.80317	5.37024		1.80316	5.45545
1.80415	5.22744		1.80414	5.39629		1.80415	5.48147
1.80513	5.25269		1.80514	5.42217		1.80518	5.50775
1.80616	5.27819		1.80617	5.44823		1.8062	5.53419
1.80715	5.30342		1.80716	5.47415		1.80718	5.5604
1.80816	5.3287		1.80817	5.50012		1.80818	5.58678
1.80913	5.35447		1.80915	5.52619		1.80916	5.61298
1.81014	5.38071		1.81015	5.55214		1.81019	5.63922
1.81114	5.40674		1.81114	5.57826		1.81118	5.66541
1.81215	5.43223		1.81214	5.60404		1.81218	5.69165
1.81316	5.45769		1.81316	5.63013		1.81317	5.71778
1.81416	5.48321		1.81416	5.6563		1.81417	5.74382
1.81514	5.50877		1.81515	5.68219		1.81519	5.77002
1.81615	5.53435		1.81617	5.70843		1.81617	5.79643
1.81714	5.55973		1.81718	5.73438		1.81717	5.82286
1.81812	5.58532		1.81815	5.76031		1.81816	5.84917
1.81914	5.61099		1.81915	5.78642		1.81915	5.87563
1.82014	5.63646		1.82017	5.81263		1.82015	5.90202
1.82112	5.6621		1.82116	5.83884		1.82118	5.92837
1.82213	5.68771		1.82213	5.86497		1.82216	5.95482
1.82312	5.71339		1.82315	5.89116		1.82315	5.98112
1.82412	5.73915		1.82413	5.91735		1.82415	6.00761
1.82513	5.76473		1.82514	5.94338		1.82514	6.03401
1.82612	5.79061		1.82614	5.96969		1.82615	6.06044
1.82714	5.81647		1.82715	5.99608		1.82718	6.08689
1.82813	5.84262		1.82814	6.02233		1.82817	6.11371
1.82914	5.86906		1.82914	6.04862		1.82915	6.14029
1.83014	5.89571		1.83016	6.07457		1.83018	6.16668
1.83114	5.92139		1.83115	6.10079		1.83116	6.19312
1.83214	5.94726		1.83217	6.12728		1.83217	6.21973
1.83312	5.97294		1.83314	6.15394		1.83316	6.2464
1.83414	5.99864		1.83415	6.1802		1.83417	6.27296
1.83515	6.02395		1.83514	6.20657		1.83518	6.2996
1.83614	6.05		1.83613	6.23288		1.83618	6.32635
1.83715	6.07559		1.83715	6.25945		1.83717	6.35316
1.83813	6.10156		1.83813	6.28564		1.83814	6.37963
1.83912	6.12748		1.83914	6.31175		1.83917	6.40595
1.84013	6.1533		1.84015	6.33834		1.84017	6.43292
1.84116	6.17923		1.84116	6.36432		1.84117	6.45917
1.84214	6.20528		1.84215	6.3903		1.84218	6.48561
1.84313	6.23115		1.84314	6.41656		1.84315	6.5122
1.84413	6.25674		1.84415	6.44329		1.84415	6.53864
1.84516	6.28262		1.84514	6.46975		1.84518	6.56537
1.84614	6.30856		1.84616	6.49588		1.84617	6.59221
1.84714	6.33459		1.84715	6.52228		1.84717	6.61899
1.84813	6.36062		1.84814	6.54849		1.84817	6.64569
1.84913	6.38656		1.84913	6.57498		1.84918	6.67252
1.85014	6.41274		1.85015	6.60132		1.85016	6.69893
1.85112	6.43865		1.85116	6.62766		1.8512	6.72565
1.85213	6.46487		1.85216	6.65424		1.85216	6.75258
1.85311	6.49094		1.85312	6.68095		1.85317	6.77963
1.85413	6.51694		1.85414	6.70765		1.85416	6.80588
1.85513	6.54251		1.85514	6.73414		1.85516	6.83282
1.85615	6.56851		1.85614	6.76042		1.85618	6.85997
1.85711	6.59441		1.85713	6.78695		1.85716	6.8869
1.85814	6.62043		1.85813	6.81347		1.85815	6.91388
1.85914	6.64648		1.85912	6.84008		1.85917	6.9408
1.86013	6.67226		1.86015	6.86651		1.86014	6.96751
1.86113	6.69844		1.86114	6.89307		1.86116	6.99436
1.86211	6.72414		1.86214	6.91952		1.86215	7.02108
1.86314	6.75045		1.86312	6.94599		1.86316	7.04783
1.86413	6.77683		1.86414	6.97236		1.86417	7.07444
1.86512	6.80255		1.86512	6.9988		1.86516	7.1013
1.86614	6.8287		1.86611	7.02528		1.86618	7.12809
1.86712	6.85475		1.86712	7.05187		1.86715	7.15496
1.86812	6.88076		1.86812	7.0786		1.86816	7.18183
1.86913	6.90686		1.86912	7.10509		1.86916	7.20861
1.8701	6.93312		1.87012	7.13165		1.87015	7.23561
1.87112	6.95903		1.87113	7.15879		1.87117	7.26415
1.87213	6.98518		1.87212	7.1854		1.87217	7.29106
1.87313	7.01153		1.87312	7.21206		1.87317	7.31792
1.87412	7.03756		1.87413	7.23867		1.87417	7.34469
1.87511	7.06374		1.87511	7.26534		1.87516	7.37155
1.87613	7.08979		1.87612	7.2918		1.87616	7.39859
1.87713	7.11587		1.87712	7.31969		1.87715	7.42556
1.87813	7.14206		1.8781	7.34736		1.87816	7.45292
1.87914	7.16844		1.87913	7.37398		1.87919	7.48025
1.88015	7.19454		1.88013	7.40046		1.88016	7.50721
1.88113	7.22067		1.88113	7.42719		1.88116	7.53398
1.88213	7.24705		1.88209	7.45366		1.88214	7.56094
1.88311	7.27316		1.88313	7.48066		1.88317	7.58769
1.88414	7.29938		1.8841	7.50748		1.88415	7.61444
1.88512	7.32531		1.88514	7.53437		1.88516	7.64141
1.88612	7.35183		1.88611	7.56119		1.88616	7.66872
1.88712	7.37783		1.8871	7.58824		1.88716	7.69594
1.88813	7.40392		1.88812	7.61461		1.88817	7.72272
1.88911	7.43045		1.88911	7.64134		1.88915	7.74974
1.89014	7.45665		1.89011	7.66771		1.89015	7.77653
1.89111	7.48261		1.8911	7.69437		1.89115	7.80352
1.89211	7.50874		1.89212	7.72116		1.89215	7.83028
1.89313	7.53504		1.89312	7.74779		1.89315	7.85747
1.8941	7.56098		1.89411	7.77457		1.89415	7.88488
1.89511	7.58754		1.89511	7.80109		1.89515	7.91208
1.89611	7.61479		1.89611	7.82803		1.89612	7.93901
1.8971	7.6426		1.89711	7.85477		1.89714	7.96639
1.89811	7.66882		1.89812	7.88151		1.89815	7.99301
1.89909	7.6953		1.89912	7.90823		1.89913	8.01987
1.90012	7.72165		1.90008	7.93508		1.90014	8.04725
1.90108	7.74787		1.90111	7.96213		1.90114	8.07431
1.90209	7.77454		1.90209	7.98874		1.90213	8.10209
1.90311	7.80074		1.90311	8.01543		1.90314	8.12905
1.90412	7.82708		1.9041	8.0421		1.90414	8.1561
1.90511	7.85303		1.90511	8.06923		1.90515	8.18314
1.9061	7.87943		1.90608	8.09622		1.90613	8.21016
1.90711	7.90573		1.90711	8.12319		1.90711	8.23718
1.9081	7.93177		1.90812	8.14993		1.90813	8.26433
1.90911	7.95823		1.90911	8.17679		1.90913	8.2915
1.91009	7.9847		1.91012	8.20356		1.91014	8.31826
1.91113	8.01083		1.9111	8.23055		1.91114	8.34555
1.91211	8.03699		1.9121	8.25702		1.91214	8.37269
1.91311	8.06342		1.91311	8.28422		1.91315	8.39977
1.91414	8.08953		1.91411	8.31095		1.91417	8.42659
1.91512	8.11608		1.91513	8.33762		1.91514	8.4539
1.91612	8.14234		1.91612	8.3649		1.91614	8.48103
1.9171	8.16876		1.91711	8.39183		1.91719	8.50801
1.91813	8.19511		1.91812	8.41864		1.91811	8.53543
1.91913	8.22159		1.91909	8.44529		1.91915	8.56293
1.92012	8.2478		1.92011	8.47238		1.92013	8.59032
1.92109	8.27403		1.9211	8.4991		1.92113	8.61751
1.92213	8.30064		1.9221	8.52593		1.92213	8.64512
1.92313	8.32724		1.92312	8.55305		1.92314	8.67243
1.92412	8.35342		1.9241	8.57993		1.92413	8.69939
1.92512	8.37994		1.92512	8.60665		1.92513	8.72685
1.92609	8.40626		1.9261	8.63388		1.92612	8.75424
1.92709	8.43263		1.9271	8.66076		1.92715	8.78117
1.92811	8.45962		1.92809	8.6875		1.92814	8.80828
1.92909	8.48599		1.9291	8.71429		1.92916	8.83577
1.93012	8.51288		1.93011	8.74158		1.93014	8.86327
1.93111	8.5389		1.9311	8.76847		1.93114	8.89039
1.9321	8.56534		1.93211	8.79545		1.93215	8.91768
1.93311	8.59167		1.93311	8.82236		1.93315	8.94519
1.93412	8.61807		1.93411	8.84928		1.93414	8.97243
1.93512	8.64446		1.9351	8.87644		1.93513	9.00076
1.9361	8.67115		1.93612	8.90339		1.93615	9.02901
1.9371	8.69746		1.9371	8.93009		1.93714	9.05607
1.93809	8.72419		1.9381	8.95716		1.93812	9.08367
1.93911	8.75081		1.93911	8.98443		1.93915	9.1108
1.9401	8.77727		1.94009	9.01121		1.94013	9.13794
1.94111	8.80351		1.9411	9.03839		1.94112	9.16533
1.9421	8.82968		1.9421	9.06556		1.94215	9.19269
1.94312	8.85611		1.9431	9.09267		1.94313	9.22053
1.9441	8.88246		1.9441	9.11986		1.94415	9.24794
1.94509	8.90876		1.9451	9.14746		1.94513	9.27525
1.94611	8.9352		1.94611	9.17615		1.94613	9.30276
1.9471	8.96209		1.94711	9.20311		1.94713	9.33004
1.94811	8.98838		1.9481	9.23007		1.94812	9.35745
1.9491	9.01465		1.9491	9.25709		1.94915	9.38494
1.95011	9.04174		1.95008	9.28405		1.95012	9.41214
1.9511	9.07072		1.95111	9.31158		1.95114	9.43958
1.95212	9.09697		1.95211	9.33854		1.95214	9.46708
1.95312	9.1235		1.9531	9.36555		1.95315	9.4945
1.95412	9.15056		1.95411	9.39243		1.95414	9.52169
1.9551	9.17729		1.9551	9.41983		1.95513	9.54921
1.95612	9.2038		1.95609	9.44719		1.95615	9.57683
1.9571	9.23007		1.95712	9.47424		1.95714	9.60435
1.95814	9.25676		1.95812	9.5013		1.95816	9.63174
1.95911	9.28318		1.95911	9.52815		1.95916	9.659
1.96011	9.3097		1.96009	9.55505		1.96015	9.68606
1.96112	9.33615		1.96111	9.58216		1.96114	9.71341
1.96211	9.36288		1.9621	9.60885		1.96213	9.74071
1.96312	9.38974		1.96311	9.63565		1.96314	9.76838
1.96412	9.41653		1.96411	9.66284		1.96414	9.7959
1.96509	9.44286		1.9651	9.69034		1.96515	9.82294
1.96611	9.46937		1.96609	9.71726		1.96612	9.85035
1.96709	9.49574		1.96709	9.74425		1.96713	9.87741
1.96811	9.52214		1.9681	9.77162		1.96815	9.9051
1.96912	9.54853		1.96911	9.79821		1.96913	9.93231
1.97011	9.57495		1.97009	9.82511		1.97014	9.95987
1.9711	9.60148		1.97111	9.85212		1.97114	9.98721
1.97209	9.62779		1.97209	9.87953		1.97213	10.0144
1.9731	9.65404		1.97311	9.9068		1.97315	10.0421
1.97409	9.68067		1.97406	9.93412		1.97413	10.0695
1.9751	9.7075		1.97508	9.96115		1.97512	10.0974
1.97608	9.73425		1.97608	9.98843		1.97611	10.1249
1.9771	9.76054		1.9771	10.015		1.97715	10.1515
1.9781	9.78706		1.97808	10.0421		1.97813	10.1795
1.97909	9.8137		1.9791	10.069		1.97914	10.2072
1.98008	9.84025		1.98009	10.096		1.98013	10.2349
1.98107	9.86677		1.9811	10.1235		1.98112	10.2627
1.98209	9.89352		1.9821	10.151		1.98214	10.2906
1.98311	9.92014		1.9831	10.1777		1.98314	10.318
1.98408	9.94709		1.9841	10.2051		1.98414	10.3457
1.98512	9.97421		1.9851	10.2321		1.98514	10.373
1.98609	10.0013		1.9861	10.2592		1.98614	10.4004
1.9871	10.0275		1.98708	10.2868		1.98713	10.4284
1.98809	10.0539		1.98809	10.3138		1.98815	10.4558
1.9891	10.0808		1.9891	10.3409		1.98915	10.4832
1.9901	10.1073		1.99006	10.368		1.99014	10.5108
1.99113	10.1336		1.99111	10.3954		1.99114	10.5381
1.99211	10.1601		1.99211	10.4225		1.99216	10.5659
1.99311	10.1866		1.99311	10.4496		1.99313	10.5951
1.99411	10.2129		1.99411	10.477		1.99414	10.6225
1.99511	10.2397		1.99511	10.504		1.99513	10.65
1.9961	10.2665		1.9961	10.5312		1.99613	10.6774
1.99711	10.2932		1.99711	10.5583		1.99714	10.7051
1.9981	10.3196		1.99812	10.5858		1.99813	10.7325
1.99909	10.3463		1.99909	10.613		1.99912	10.76
2.0001	10.373		2.0001	10.6405		2.00013	10.7875
2.00109	10.3999		2.00108	10.6695		2.00112	10.8149
2.00209	10.4265		2.00211	10.6966		2.00212	10.8427
2.00311	10.4531		2.00308	10.7242		2.00314	10.8701
2.00408	10.4796		2.00409	10.7514		2.00412	10.8977
2.0051	10.5066		2.00509	10.7786		2.00514	10.9254
2.00608	10.5349		2.00612	10.806		2.00612	10.9529
2.00711	10.5627		2.00711	10.8337		2.00714	10.9812
2.00812	10.5894		2.00812	10.8608		2.00889	11.0264
2.00907	10.6162		2.0091	10.8884		2.01068	11.0735
2.01009	10.6431		2.0101	10.9157		2.01168	11.1018
2.0111	10.6701		2.0111	10.9429		2.01272	11.129
2.01209	10.6966		2.01209	10.97		2.01367	11.157
2.0131	10.7231		2.01389	11.016		2.01468	11.1841
2.0141	10.7495		2.01567	11.0601		2.01567	11.213
2.01511	10.7767		2.01666	11.0883		2.01668	11.2396
2.0161	10.8035		2.01765	11.1155		2.01769	11.2668
2.0171	10.83		2.01865	11.1431		2.01868	11.2949
2.0181	10.8568		2.01965	11.1709		2.01966	11.3213
2.01909	10.8839		2.02066	11.1975		2.02068	11.3504
2.02011	10.9104		2.02165	11.226		2.02168	11.3784
2.02109	10.9373		2.02265	11.2525		2.02269	11.4052
2.0221	10.9636		2.02365	11.279		2.02367	11.4328
2.02385	11.0086		2.02463	11.3064		2.02466	11.4609
2.02565	11.0525		2.02565	11.3332		2.02567	11.4893
2.02664	11.0793		2.02665	11.3599		2.02667	11.5168
2.02765	11.1064		2.02764	11.388		2.02769	11.5446
2.02864	11.1328		2.02864	11.415		2.02868	11.5728
2.02965	11.1591		2.02964	11.4427		2.02967	11.6002
2.03066	11.1846		2.03065	11.4695		2.03067	11.6275
2.03166	11.2119		2.03166	11.4969		2.03167	11.6555
2.03266	11.2396		2.03266	11.5244		2.03268	11.6825
2.03367	11.266		2.03366	11.552		2.03367	11.7115
2.03465	11.2929		2.03466	11.5789		2.03469	11.7385
2.03566	11.3187		2.03566	11.6071		2.0357	11.7652
2.03667	11.3468		2.03667	11.6337		2.03668	11.7924
2.03766	11.3728		2.03764	11.6607		2.03769	11.8207
2.03867	11.399		2.03865	11.6889		2.03868	11.8484
2.03967	11.4262		2.03966	11.7164		2.03966	11.8756
2.04067	11.4529		2.04064	11.7424		2.04068	11.9037
2.04166	11.4797		2.04165	11.7705		2.04167	11.9311
2.04264	11.5067		2.04264	11.798		2.04268	11.959
2.04364	11.5339		2.04366	11.8253		2.04367	11.9878
2.04466	11.5597		2.04465	11.8529		2.04468	12.0162
2.04567	11.5881		2.04565	11.8809		2.0457	12.044
2.04666	11.6131		2.04667	11.9077		2.04672	12.0716
2.04767	11.6407		2.04766	11.9343		2.04767	12.1002
2.04866	11.6684		2.04864	11.9626		2.04869	12.1277
2.04966	11.6942		2.04967	11.9921		2.0497	12.1563
2.05066	11.7214		2.05066	12.0193		2.0507	12.1835
2.05166	11.7469		2.05166	12.0456		2.05168	12.2109
2.05265	11.7735		2.05265	12.0724		2.05267	12.239
2.05365	11.7997		2.05365	12.1005		2.05369	12.2673
2.05465	11.8265		2.05467	12.1277		2.05466	12.2936
2.05566	11.8536		2.05565	12.1553		2.05569	12.3221
2.05667	11.882		2.05666	12.1823		2.05667	12.3498
2.05767	11.9097		2.05764	12.2089		2.05767	12.3776
2.05867	11.9369		2.05866	12.2381		2.05869	12.4062
2.05965	11.9646		2.05965	12.2648		2.05969	12.434
2.06067	11.9914		2.06066	12.2912		2.06069	12.4621
2.06167	12.0175		2.06166	12.3188		2.06168	12.4889
2.06264	12.0447		2.06265	12.3465		2.06268	12.5165
2.06365	12.0707		2.06365	12.3738		2.06367	12.544
2.06467	12.0977		2.06464	12.4013		2.06468	12.5721
2.06566	12.1247		2.06563	12.4278		2.06569	12.5998
2.06666	12.1522		2.06666	12.4563		2.0667	12.6278
2.06766	12.1786		2.06764	12.4827		2.06766	12.6549
2.06867	12.2048		2.06865	12.5108		2.0687	12.6829
2.06968	12.2318		2.06966	12.5383		2.06969	12.7115
2.07069	12.2585		2.07068	12.5648		2.07071	12.7401
2.07169	12.2845		2.07167	12.5924		2.07166	12.7679
2.0727	12.3116		2.07265	12.6202		2.07269	12.7957
2.07367	12.3372		2.07364	12.6479		2.07367	12.8234
2.07466	12.3648		2.07465	12.6743		2.07469	12.8508
2.07566	12.3909		2.07567	12.7015		2.07568	12.8776
2.07667	12.4185		2.07667	12.7294		2.07667	12.9053
2.07763	12.4449		2.07765	12.7564		2.07768	12.9346
2.07865	12.4725		2.07865	12.7838		2.07868	12.9619
2.07966	12.4987		2.07964	12.8116		2.0797	12.9893
2.08065	12.5245		2.08065	12.8383		2.08068	13.018
2.08165	12.5518		2.08165	12.8655		2.08168	13.0462
2.08265	12.5779		2.08266	12.8939		2.08267	13.073
2.08366	12.606		2.08364	12.922		2.08369	13.1007
2.08466	12.6324		2.08464	12.9487		2.08468	13.1288
2.08566	12.6582		2.08566	12.9772		2.0857	13.1563
2.08667	12.6859		2.08665	13.0035		2.08668	13.1851
2.08766	12.7128		2.08767	13.0315		2.08768	13.2123
2.08865	12.7393		2.08864	13.058		2.08865	13.24
2.08967	12.7667		2.08964	13.0853		2.08969	13.2683
2.09066	12.7938		2.09066	13.1138		2.09069	13.2952
2.09165	12.8203		2.09165	13.1406		2.09168	13.3236
2.09266	12.8476		2.09267	13.1691		2.09267	13.3529
2.09366	12.8741		2.09366	13.1962		2.0937	13.3815
2.09466	12.9015		2.09466	13.2226		2.09469	13.4096
2.09567	12.9304		2.09566	13.2503		2.09568	13.4372
2.09665	12.9578		2.09664	13.2782		2.09667	13.4661
2.09765	12.9841		2.09764	13.3069		2.09767	13.4924
2.09865	13.0117		2.09863	13.3351		2.09866	13.5209
2.09967	13.0373		2.09965	13.3618		2.09966	13.5496
2.10065	13.0646		2.10065	13.3889		2.10068	13.577
2.10165	13.0918		2.10162	13.4174		2.10165	13.6047
2.10265	13.1179		2.10264	13.445		2.10265	13.6328
2.10365	13.1451		2.10363	13.4733		2.10365	13.6606
2.10465	13.1722		2.10465	13.4998		2.10467	13.6876
2.10566	13.1991		2.10564	13.5273		2.10566	13.7156
2.10664	13.2262		2.10664	13.5542		2.10665	13.7434
2.10766	13.2527		2.10764	13.5827		2.10767	13.7716
2.10865	13.2794		2.10866	13.6098		2.10867	13.7996
2.10967	13.3061		2.10966	13.6372		2.10968	13.8279
2.11067	13.3326		2.11066	13.6644		2.11068	13.856
2.11166	13.3591		2.11165	13.6919		2.11168	13.8834
2.11265	13.3863		2.11266	13.7188		2.11268	13.9122
2.11366	13.4139		2.11365	13.7468		2.11367	13.939
2.11466	13.4405		2.11465	13.7735		2.11467	13.9675
2.11566	13.4672		2.11564	13.8003		2.11567	13.9953
2.11666	13.4944		2.11665	13.8277		2.11665	14.0224
2.11767	13.521		2.11763	13.8556		2.11765	14.0504
2.11865	13.5482		2.11866	13.8839		2.11866	14.0782
2.11965	13.5753		2.11965	13.9102		2.11967	14.1062
2.12066	13.6024		2.12066	13.9377		2.12067	14.1338
2.12163	13.6292		2.12165	13.9648		2.12167	14.1615
2.12266	13.6559		2.12264	13.9922		2.12266	14.1904
2.12365	13.6825		2.12364	14.0184		2.12368	14.2181
2.12467	13.7093		2.12465	14.047		2.12466	14.2458
2.12565	13.7354		2.12564	14.0739		2.12564	14.2732
2.12665	13.7621		2.12664	14.1017		2.12665	14.3005
2.12763	13.7893		2.12764	14.1284		2.12766	14.3293
2.12863	13.816		2.12864	14.1553		2.12866	14.3566
2.12965	13.8425		2.12965	14.1839		2.12964	14.3855
2.13064	13.8697		2.13063	14.2119		2.13064	14.4128
2.13165	13.8964		2.13162	14.2389		2.13165	14.4409
2.13265	13.9226		2.13264	14.2657		2.13265	14.4692
2.13362	13.9497		2.13363	14.294		2.13366	14.4972
2.13465	13.9771		2.13465	14.321		2.13466	14.5254
2.13563	14.0033		2.13565	14.3484		2.13566	14.5536
2.13663	14.0296		2.13665	14.376		2.13664	14.5814
2.13765	14.0574		2.13764	14.4029		2.13763	14.6105
2.13865	14.0839		2.13863	14.4306		2.13867	14.6403
2.13965	14.1105		2.13965	14.4594		2.13965	14.6682
2.14065	14.1411		2.14064	14.4887		2.14064	14.6958
2.14164	14.1675		2.14164	14.5157		2.14166	14.7233
2.14263	14.1946		2.14266	14.5436		2.14267	14.752
2.14365	14.2217		2.14364	14.5713		2.14365	14.7802
2.14464	14.2475		2.14467	14.599		2.14466	14.8074
2.14566	14.2745		2.14565	14.6265		2.14566	14.8347
2.14666	14.3016		2.14665	14.654		2.14667	14.863
2.14766	14.3276		2.14766	14.6813		2.14768	14.8918
2.14867	14.3554		2.14865	14.7093		2.14868	14.9201
2.14967	14.3814		2.14968	14.7363		2.14968	14.9476
2.15064	14.4078		2.15067	14.7641		2.15065	14.9742
2.15166	14.4357		2.15166	14.7918		2.15169	15.0031
2.15267	14.4626		2.15266	14.8201		2.15267	15.0302
2.15365	14.4891		2.15367	14.8474		2.15369	15.0592
2.15464	14.5164		2.15466	14.8752		2.15467	15.0882
2.15564	14.5428		2.15565	14.9033		2.15566	15.1149
2.15666	14.5704		2.15665	14.9298		2.15667	15.1444
2.15764	14.5967		2.15768	14.9579		2.15768	15.1714
2.15866	14.6238		2.15867	14.9847		2.15868	15.199
2.15965	14.6506		2.15967	15.0118		2.15967	15.2272
2.16065	14.6779		2.16066	15.0393		2.16067	15.2566
2.16166	14.706		2.16165	15.067		2.16166	15.2837
2.16265	14.7313		2.16264	15.0939		2.16267	15.3122
2.16365	14.759		2.16366	15.1208		2.16365	15.3385
2.16465	14.786		2.16465	15.1486		2.16466	15.3671
2.16565	14.813		2.16566	15.1758		2.16567	15.3951
2.16665	14.8399		2.16666	15.2022		2.16667	15.4237
2.16766	14.8667		2.16765	15.2299		2.16768	15.4516
2.16866	14.894		2.16865	15.2577		2.16868	15.4792
2.16964	14.9212		2.16965	15.2852		2.16966	15.5083
2.17065	14.9479		2.17065	15.3125		2.17065	15.535
2.17166	14.9735		2.17165	15.341		2.17165	15.5641
2.17264	15.0005		2.17266	15.3674		2.17266	15.5906
2.17366	15.0277		2.17364	15.3954		2.17367	15.6197
2.17467	15.0548		2.17463	15.4235		2.17466	15.6478
2.17564	15.0846		2.17564	15.4512		2.17567	15.6756
2.17664	15.1116		2.17665	15.4785		2.17665	15.7038
2.17765	15.1384		2.17763	15.5064		2.17765	15.7315
2.17865	15.1655		2.17865	15.5338		2.17866	15.7595
2.17963	15.1912		2.17962	15.561		2.17963	15.7877
2.18064	15.2191		2.18063	15.5887		2.18065	15.8162
2.18164	15.245		2.18165	15.6163		2.18165	15.8463
2.18264	15.273		2.18263	15.6448		2.18267	15.8745
2.18366	15.2998		2.18364	15.6732		2.18365	15.9014
2.18463	15.3269		2.18465	15.7007		2.18465	15.9302
2.18565	15.3534		2.18563	15.7281		2.18565	15.9571
2.18664	15.3807		2.18666	15.7562		2.18666	15.9851
2.18766	15.4072		2.18767	15.7844		2.18767	16.0136
2.18865	15.4346		2.18867	15.8104		2.18866	16.0424
2.18964	15.4618		2.18967	15.8389		2.18966	16.0703
2.19066	15.488		2.19066	15.8662		2.19067	16.0976
2.19164	15.5145		2.19166	15.8936		2.19166	16.1262
2.19267	15.5417		2.19264	15.9204		2.19266	16.1547
2.19367	15.5686		2.19366	15.9478		2.19369	16.1818
2.19465	15.5945		2.19465	15.9756		2.19466	16.2094
2.19565	15.6221		2.19564	16.0036		2.19565	16.2367
2.19666	15.6484		2.19664	16.0324		2.19666	16.2651
2.19767	15.6751		2.19764	16.0587		2.19767	16.2937
2.19862	15.702		2.19863	16.0866		2.19866	16.3224
2.19962	15.7285		2.19963	16.1132		2.19965	16.3512
2.20064	15.756		2.20063	16.1411		2.20062	16.3788
2.20163	15.7822		2.20162	16.1685		2.20164	16.4064
2.20264	15.8096		2.20264	16.1955		2.20265	16.4345
2.20364	15.8354		2.20362	16.223		2.20366	16.4625
2.20461	15.8622		2.20463	16.2502		2.20464	16.491
2.20564	15.8892		2.20563	16.2771		2.20563	16.518
2.20664	15.916		2.2066	16.305		2.20665	16.5464
2.20763	15.9425		2.20762	16.3326		2.20765	16.5743
2.20864	15.9684		2.20861	16.3603		2.20863	16.6014
2.20961	15.9956		2.20963	16.3877		2.20964	16.6307
2.21062	16.0231		2.21061	16.4148		2.21064	16.6578
2.21164	16.0512		2.21164	16.4425		2.21164	16.6861
2.21264	16.0792		2.21261	16.4711		2.21265	16.7145
2.21363	16.1086		2.21362	16.4988		2.21364	16.7428
2.21463	16.1364		2.21463	16.5263		2.21465	16.7716
2.21562	16.1624		2.21563	16.5539		2.21564	16.7999
2.21663	16.1905		2.21664	16.5808		2.21666	16.8281
2.21764	16.2164		2.21762	16.6074		2.21765	16.8557
2.21863	16.2426		2.21862	16.634		2.21865	16.8848
2.21964	16.2692		2.21963	16.6626		2.21964	16.9122
2.22064	16.2963		2.22061	16.691		2.22065	16.9401
2.22164	16.3232		2.22163	16.7174		2.22164	16.9678
2.22264	16.349		2.22262	16.7485		2.22266	16.9958
2.22362	16.3767		2.22361	16.776		2.22367	17.0251
2.22464	16.4038		2.2246	16.8045		2.22465	17.0526
2.22565	16.4304		2.22564	16.8311		2.22566	17.0803
2.22664	16.4574		2.22665	16.8583		2.22665	17.1112
2.22762	16.485		2.22764	16.8862		2.22764	17.1392
2.22864	16.5118		2.22864	16.9143		2.22867	17.167
2.22965	16.5378		2.22962	16.9406		2.22965	17.1952
2.23064	16.5649		2.23065	16.9688		2.23067	17.2231
2.23162	16.5916		2.23163	16.9975		2.23168	17.2517
2.23264	16.6185		2.23262	17.0247		2.23267	17.2805
2.23362	16.6458		2.23362	17.0521		2.23365	17.3079
2.23463	16.6723		2.23461	17.0796		2.23465	17.3358
2.23563	16.6985		2.23562	17.1073		2.23566	17.3633
2.23664	16.7264		2.23662	17.1337		2.23666	17.3919
2.23765	16.7532		2.23764	17.1615		2.23767	17.4201
2.23862	16.7797		2.23862	17.1888		2.23866	17.4481
2.23962	16.8076		2.23963	17.2158		2.23965	17.477
2.24063	16.8345		2.24064	17.2441		2.24066	17.5054
2.24165	16.8618		2.24164	17.272		2.24166	17.5336
2.24261	16.8889		2.24263	17.2998		2.24265	17.5606
2.24363	16.9159		2.24364	17.3261		2.24366	17.5893
2.24463	16.9431		2.24463	17.3535		2.24466	17.6181
2.24563	16.9699		2.24562	17.3807		2.24567	17.6452
2.24662	16.9967		2.24665	17.4087		2.24667	17.6739
2.24763	17.0237		2.24763	17.4361		2.24765	17.7015
2.24864	17.0516		2.24861	17.4625		2.24864	17.7297
2.24964	17.0801		2.24963	17.4921		2.24967	17.7581
2.25064	17.1085		2.25064	17.5199		2.25066	17.7856
2.25164	17.1341		2.25164	17.5485		2.25168	17.8136
2.25265	17.161		2.25264	17.5748		2.25266	17.8428
2.25364	17.1877		2.25363	17.6025		2.25365	17.8716
2.25463	17.2147		2.25461	17.6298		2.25467	17.8993
2.25563	17.2426		2.25564	17.6572		2.25565	17.927
2.25664	17.2689		2.25666	17.6847		2.25667	17.9542
2.25763	17.2959		2.25761	17.7118		2.25765	17.9823
2.25865	17.3232		2.25862	17.7399		2.25866	18.0102
2.25964	17.3496		2.25961	17.7672		2.25965	18.0388
2.26064	17.3772		2.26062	17.7943		2.26067	18.0666
2.26165	17.4033		2.26165	17.8227		2.26166	18.0951
2.26266	17.4292		2.26264	17.8521		2.26267	18.123
2.26366	17.4561		2.26363	17.8813		2.26365	18.1512
2.26464	17.4832		2.26464	17.9088		2.26468	18.1791
2.26565	17.5094		2.26566	17.9349		2.26569	18.2076
2.26666	17.5372		2.26665	17.9634		2.26668	18.2354
2.26766	17.5632		2.26765	17.9905		2.26766	18.2635
2.26865	17.5908		2.26862	18.0183		2.26866	18.2947
2.26964	17.6183		2.26963	18.0461		2.26966	18.322
2.27065	17.6462		2.27063	18.0732		2.27066	18.3518
2.27168	17.673		2.27165	18.1009		2.27167	18.3803
2.27263	17.7001		2.27262	18.1274		2.27265	18.4083
2.27364	17.7276		2.27364	18.155		2.27366	18.4365
2.27464	17.7545		2.27463	18.1826		2.27466	18.4641
2.27563	17.7808		2.27565	18.2097		2.27567	18.4932
2.27666	17.8069		2.27664	18.2372		2.27667	18.5203
2.27763	17.8342		2.27764	18.2638		2.27767	18.5492
2.27865	17.8614		2.27862	18.2914		2.27866	18.5755
2.27963	17.8874		2.27962	18.319		2.27967	18.6039
2.28065	17.9176		2.28063	18.3472		2.28065	18.6324
2.28164	17.9443		2.28163	18.374		2.28165	18.6604
2.28264	17.9719		2.28263	18.4025		2.28265	18.6894
2.28363	17.9988		2.28362	18.4295		2.28364	18.717
2.28465	18.0265		2.28464	18.4577		2.28465	18.7447
2.28563	18.0531		2.28563	18.4857		2.28564	18.7732
2.28665	18.0801		2.28664	18.5125		2.28665	18.8014
2.28762	18.1074		2.28762	18.5392		2.28766	18.829
2.28864	18.1341		2.28862	18.5671		2.28866	18.8582
2.28965	18.1614		2.28963	18.5947		2.28965	18.886
2.29065	18.1891		2.29063	18.6231		2.29066	18.9146
2.29165	18.215		2.29163	18.6497		2.29166	18.9411
2.29263	18.2424		2.29263	18.677		2.29265	18.9712
2.29362	18.2683		2.29363	18.706		2.29365	18.9992
2.29464	18.2959		2.29461	18.7328		2.29466	19.027
2.29564	18.3228		2.29563	18.7607		2.29565	19.0561
2.29663	18.3505		2.29661	18.791		2.29665	19.0842
2.29763	18.3782		2.29763	18.8191		2.29764	19.1115
2.29864	18.4048		2.29862	18.847		2.29865	19.1391
2.29964	18.4307		2.29961	18.874		2.29967	19.1686
2.30063	18.4577		2.30063	18.9012		2.30065	19.1962
2.30163	18.4853		2.30163	18.9295		2.30168	19.2263
2.30264	18.5112		2.30264	18.9567		2.30267	19.2555
2.30362	18.5392		2.30363	18.9846		2.30367	19.2842
2.30465	18.5662		2.30463	19.0116		2.30464	19.3113
2.30564	18.5931		2.30563	19.0401		2.30565	19.34
2.30663	18.6195		2.3066	19.0669		2.30665	19.3688
2.30763	18.6458		2.30764	19.0943		2.30766	19.3963
2.30862	18.6739		2.30862	19.1217		2.30866	19.4243
2.30963	18.7001		2.30961	19.1496		2.30965	19.4532
2.31064	18.7266		2.31064	19.1761		2.31066	19.4801
2.31162	18.754		2.31161	19.2048		2.31164	19.5093
2.3126	18.7841		2.31261	19.2311		2.31266	19.538
2.31361	18.8115		2.31364	19.2587		2.31364	19.5661
2.31462	18.8399		2.31463	19.2881		2.31466	19.5944
2.31561	18.8668		2.31562	19.3156		2.31565	19.622
2.31663	18.8939		2.31662	19.3443		2.31664	19.6516
2.31762	18.9219		2.31763	19.3711		2.31764	19.679
2.31862	18.9482		2.31862	19.3988		2.31865	19.7079
2.31963	18.9768		2.31964	19.426		2.31965	19.7352
2.32063	19.003		2.32062	19.4534		2.32064	19.7632
2.32162	19.0307		2.32162	19.4808		2.32166	19.7919
2.32263	19.0579		2.32262	19.5084		2.32264	19.8194
2.32363	19.0846		2.32364	19.5359		2.32365	19.8475
2.32462	19.1109		2.32462	19.5642		2.32466	19.8755
2.32563	19.1385		2.32562	19.5918		2.32566	19.9035
2.3266	19.1654		2.32661	19.6193		2.32666	19.9316
2.32761	19.1918		2.3276	19.646		2.32765	19.959
2.32862	19.2185		2.3286	19.6745		2.32866	19.9878
2.32963	19.2443		2.32961	19.7044		2.32966	20.0174
2.33063	19.2715		2.33062	19.7316		2.33065	20.0453
2.3316	19.2985		2.33161	19.7594		2.33165	20.0739
2.33261	19.3265		2.33261	19.7877		2.33265	20.1023
2.33359	19.3539		2.33361	19.8155		2.33364	20.1292
2.3346	19.3814		2.33461	19.8439		2.33463	20.1575
2.33559	19.4087		2.33561	19.8699		2.33562	20.1861
2.3366	19.4353		2.33663	19.8979		2.33663	20.2141
2.33759	19.463		2.33761	19.925		2.33764	20.2425
2.33861	19.49		2.3386	19.9535		2.33863	20.2711
2.33964	19.5179		2.33963	19.9809		2.33965	20.3015
2.34061	19.5444		2.34061	20.0089		2.34066	20.3299
2.34161	19.5713		2.34162	20.0368		2.34165	20.3586
2.34263	19.6014		2.34264	20.0641		2.34266	20.3873
2.34363	19.6292		2.34362	20.0926		2.34365	20.415
2.34462	19.6564		2.34464	20.1185		2.34468	20.4433
2.34561	19.6826		2.34561	20.1463		2.34565	20.4722
2.34662	19.7101		2.34663	20.1742		2.34664	20.5001
2.34761	19.7365		2.34761	20.2006		2.34764	20.5287
2.34861	19.7643		2.34861	20.2288		2.34865	20.5576
2.34964	19.7908		2.3496	20.2562		2.34967	20.5854
2.35061	19.8195		2.35062	20.2844		2.35065	20.6139
2.3516	19.8463		2.3516	20.3115		2.35164	20.6422
2.35262	19.8735		2.35263	20.3396		2.35264	20.6708
2.3536	19.9		2.35363	20.3672		2.35366	20.6996
2.35463	19.9276		2.35463	20.3956		2.35465	20.7257
2.35562	19.9557		2.35563	20.4229		2.35564	20.7554
2.35659	19.9817		2.35661	20.4509		2.35664	20.7846
2.35762	20.0089		2.35763	20.4775		2.35765	20.8135
2.35863	20.0354		2.35861	20.5068		2.35866	20.8406
2.35961	20.0617		2.35962	20.5376		2.35965	20.8681
2.36061	20.0896		2.36061	20.5638		2.36064	20.8969
2.36161	20.1155		2.3616	20.5921		2.36162	20.9246
2.3626	20.1425		2.36262	20.6201		2.36264	20.9534
2.36361	20.1695		2.36361	20.6481		2.36365	20.9821
2.36464	20.1973		2.36463	20.6761		2.36465	21.0108
2.36562	20.224		2.36559	20.7037		2.36566	21.0394
2.3666	20.2519		2.36662	20.7315		2.36665	21.0673
2.36763	20.2798		2.36763	20.7592		2.36766	21.0952
2.36863	20.3068		2.36863	20.7871		2.36865	21.1238
2.36963	20.3347		2.36963	20.8153		2.36966	21.1517
2.37062	20.3609		2.3706	20.8434		2.37065	21.1804
2.37161	20.3886		2.37162	20.8703		2.37165	21.2083
2.3726	20.4155		2.3726	20.8994		2.37264	21.2355
2.37361	20.4428		2.37362	20.9254		2.37365	21.2647
2.37462	20.472		2.37463	20.9538		2.37464	21.2943
2.37563	20.5008		2.3756	20.9813		2.37565	21.3241
2.3766	20.5276		2.37661	21.0096		2.37664	21.352
2.37762	20.5547		2.37761	21.0364		2.37764	21.3806
2.3786	20.5817		2.3786	21.0637		2.37864	21.409
2.37964	20.6089		2.3796	21.0902		2.37965	21.4383
2.38063	20.636		2.38062	21.1177		2.38065	21.4653
2.38165	20.6643		2.38163	21.1456		2.38166	21.4948
2.38265	20.6917		2.38261	21.1736		2.38266	21.5226
2.38364	20.7188		2.38363	21.2011		2.38366	21.5505
2.38462	20.7464		2.38463	21.2296		2.38465	21.5783
2.38561	20.774		2.38562	21.2572		2.38563	21.6068
2.38662	20.8009		2.38661	21.2852		2.38664	21.6349
2.38761	20.8282		2.38762	21.3132		2.38764	21.663
2.38863	20.8558		2.38863	21.3411		2.38866	21.6927
2.38963	20.884		2.38962	21.3689		2.38964	21.7209
2.39062	20.911		2.39062	21.3983		2.39065	21.7489
2.39163	20.9386		2.39159	21.4252		2.39164	21.7762
2.39262	20.9649		2.39261	21.4538		2.39264	21.8047
2.39364	20.9908		2.39359	21.4841		2.39365	21.8329
2.39463	21.0185		2.39462	21.5118		2.39465	21.8609
2.39562	21.0454		2.39562	21.5394		2.39564	21.8901
2.39664	21.0728		2.39661	21.5668		2.39665	21.9182
2.39764	21.1005		2.39759	21.5935		2.39762	21.9463
2.39862	21.1282		2.3986	21.6221		2.39864	21.9758
2.39962	21.1552		2.39961	21.6502		2.39965	22.0026
2.40063	21.1825		2.40062	21.6775		2.40064	22.0313
2.40162	21.2094		2.40162	21.7056		2.40165	22.0594
2.40261	21.2364		2.40262	21.734		2.40266	22.088
2.40364	21.2646		2.40361	21.7618		2.40365	22.116
2.40461	21.2924		2.40461	21.7896		2.40463	22.1456
2.40562	21.3223		2.40559	21.8174		2.40563	22.175
2.40662	21.3491		2.40661	21.8448		2.40663	22.2039
2.40763	21.3773		2.40763	21.8723		2.40761	22.2324
2.40862	21.4043		2.4086	21.9005		2.40863	22.2617
2.40962	21.4317		2.40959	21.9281		2.40963	22.2892
2.41061	21.4585		2.41059	21.9553		2.41062	22.3181
2.41162	21.4868		2.41159	21.9826		2.41162	22.3457
2.41261	21.5138		2.4126	22.0108		2.41261	22.3753
2.41359	21.54		2.41358	22.0373		2.41363	22.4033
2.4146	21.5683		2.41461	22.0653		2.41463	22.4326
2.4156	21.5951		2.4156	22.093		2.41562	22.4614
2.41661	21.6222		2.41662	22.1209		2.41663	22.4893
2.41762	21.6498		2.4176	22.1488		2.41763	22.5185
2.41864	21.6777		2.41861	22.176		2.41864	22.5465
2.41963	21.704		2.4196	22.2038		2.41964	22.5743
2.42061	21.731		2.42063	22.2327		2.42065	22.6037
2.42163	21.7593		2.42163	22.2636		2.42162	22.6308
2.42263	21.7872		2.42261	22.2918		2.42266	22.6598
2.42363	21.8149		2.42362	22.3197		2.42364	22.6876
2.42462	21.8418		2.42461	22.3473		2.42463	22.7163
2.4256	21.8684		2.42559	22.3753		2.42561	22.7456
2.42663	21.8962		2.42659	22.4032		2.42664	22.7732
2.42762	21.9238		2.4276	22.431		2.42765	22.8013
2.42861	21.9508		2.42861	22.458		2.42863	22.8305
2.4296	21.9782		2.42962	22.4863		2.42964	22.8586
2.43061	22.0084		2.43061	22.5157		2.43063	22.8871
2.43163	22.0367		2.43162	22.5426		2.43164	22.9157
2.43262	22.0642		2.43259	22.571		2.43265	22.9439
2.43362	22.0909		2.43359	22.599		2.43361	22.9716
2.4346	22.1195		2.43459	22.6266		2.43463	23.0002
2.43559	22.1471		2.43561	22.6555		2.43561	23.0282
2.43659	22.1744		2.43661	22.6834		2.43663	23.0565
2.43761	22.2018		2.43761	22.7109		2.43764	23.0857
2.4386	22.2293		2.4386	22.7379		2.4386	23.1144
2.4396	22.2563		2.43958	22.7659		2.43963	23.1424
2.4406	22.2844		2.44062	22.7926		2.44062	23.1707
2.44163	22.3111		2.4416	22.8213		2.44164	23.201
2.44262	22.3385		2.44261	22.8486		2.44264	23.2299
2.44361	22.3655		2.44359	22.877		2.44362	23.2591
2.4446	22.3936		2.44461	22.9048		2.44462	23.2869
2.4456	22.4201		2.44561	22.932		2.44564	23.3153
2.44665	22.4483		2.44659	22.9597		2.44663	23.3442
2.4476	22.474		2.44761	22.9882		2.44764	23.3728
2.44858	22.5022		2.44858	23.0159		2.44862	23.4013
2.44958	22.5292		2.4496	23.0435		2.44963	23.4308
2.45061	22.5571		2.4506	23.0735		2.45065	23.4586
2.4516	22.5854		2.4516	23.102		2.45163	23.4852
2.45262	22.6119		2.45261	23.1311		2.45264	23.5145
2.45361	22.6401		2.4536	23.1576		2.4536	23.5421
2.45461	22.6677		2.45458	23.1854		2.45461	23.5704
2.45558	22.6956		2.45558	23.2131		2.4556	23.5993
2.4566	22.723		2.45661	23.2413		2.45662	23.6277
2.4576	22.7514		2.4576	23.2697		2.45763	23.6563
2.4586	22.778		2.4586	23.297		2.45864	23.6843
2.45962	22.8078		2.45959	23.3239		2.45962	23.7144
2.4606	22.8367		2.46059	23.3528		2.46063	23.7427
2.46162	22.8645		2.46161	23.3821		2.46162	23.77
2.4626	22.8918		2.46259	23.4098		2.46262	23.7983
2.46359	22.9195		2.46359	23.438		2.46363	23.8259
2.46459	22.9468		2.46458	23.4658		2.46463	23.8546
2.4656	22.9738		2.46559	23.4925		2.46563	23.8839
2.46659	23.0016		2.4666	23.52		2.46664	23.9114
2.46759	23.0291		2.46761	23.5484		2.46762	23.9412
2.46861	23.0564		2.4686	23.576		2.46862	23.9694
2.46961	23.0841		2.4696	23.604		2.46961	23.9994
2.47059	23.1112		2.47059	23.6324		2.47063	24.0286
2.47159	23.1397		2.47159	23.6604		2.47163	24.0573
2.47261	23.1656		2.47261	23.6883		2.47262	24.0859
2.47359	23.1945		2.47358	23.716		2.47362	24.1146
2.47459	23.2207		2.47458	23.7436		2.47463	24.1426
2.47561	23.2489		2.4756	23.7716		2.47562	24.1714
2.47662	23.2751		2.4766	23.7992		2.47661	24.1995
2.47759	23.3033		2.47759	23.8268		2.47762	24.2294
2.4786	23.3309		2.4786	23.8576		2.47861	24.2566
2.4796	23.3592		2.4796	23.8876		2.47963	24.2858
2.4806	23.3871		2.4806	23.9155		2.48063	24.3145
2.48161	23.4144		2.48158	23.9439		2.48164	24.3436
2.4826	23.4422		2.48259	23.9708		2.48262	24.3724
2.48358	23.4702		2.48359	23.9989		2.48361	24.4011
2.4846	23.4974		2.48459	24.0264		2.48461	24.4289
2.48559	23.5274		2.48558	24.0543		2.48562	24.457
2.48658	23.5551		2.48659	24.0818		2.48662	24.4856
2.48758	23.5827		2.48759	24.1106		2.48761	24.5133
2.48859	23.6105		2.4886	24.138		2.4886	24.5423
2.4896	23.6381		2.48959	24.167		2.48962	24.5707
2.49058	23.6646		2.49061	24.1951		2.4906	24.599
2.49159	23.6923		2.49161	24.2227		2.4916	24.6271
2.49258	23.721		2.4926	24.2503		2.49261	24.6557
2.4936	23.75		2.49358	24.2792		2.49359	24.6848
2.49459	23.7764		2.4946	24.3065		2.49461	24.7139
2.49561	23.803		2.49559	24.3343		2.49562	24.742
2.49659	23.8316		2.49659	24.363		2.49662	24.7707
2.49759	23.8589		2.49758	24.3901		2.4976	24.7997
2.4986	23.8866		2.49859	24.4192		2.49861	24.8278
2.49959	23.9132		2.4996	24.4465		2.49962	24.8569
2.50032	23.9336		2.50036	24.4679		2.50037	24.8775
2.50064	23.9417		2.5007	24.4765		2.5007	24.8874
2.5001	23.9256		2.5001	24.4587		2.50012	24.8697
2.4991	23.894		2.4991	24.4277		2.49914	24.8382
2.49808	23.8631		2.4981	24.397		2.49813	24.8079
2.49711	23.8325		2.4971	24.3662		2.49711	24.7788
2.4961	23.8018		2.49607	24.3359		2.49613	24.7492
2.49507	23.7711		2.49509	24.3062		2.49513	24.7197
2.49408	23.7424		2.49408	24.2782		2.49412	24.6889
2.49309	23.7113		2.4931	24.2469		2.49311	24.6579
2.49209	23.6811		2.49208	24.2166		2.49211	24.6265
2.49107	23.6507		2.49108	24.1861		2.49112	24.5971
2.49008	23.6213		2.4901	24.1555		2.4901	24.567
2.48907	23.5928		2.48909	24.1268		2.48912	24.5363
2.4881	23.5645		2.48808	24.0972		2.48812	24.5075
2.48711	23.5333		2.4871	24.0663		2.4871	24.4778
2.4861	23.5033		2.4861	24.0352		2.48612	24.4475
2.48508	23.4738		2.4851	24.0058		2.48512	24.4173
2.48408	23.4444		2.48409	23.9756		2.48411	24.3875
2.4831	23.415		2.48309	23.9444		2.48311	24.3573
2.4821	23.3846		2.48211	23.9144		2.48212	24.3267
2.48111	23.3549		2.48109	23.8866		2.4811	24.2959
2.48009	23.3244		2.48011	23.8561		2.48012	24.2659
2.47909	23.295		2.47908	23.8272		2.47913	24.2356
2.47808	23.2649		2.4781	23.7964		2.47811	24.2056
2.47709	23.235		2.47712	23.7681		2.47711	24.1751
2.4761	23.2056		2.47611	23.7378		2.47613	24.1453
2.47509	23.1743		2.47509	23.7075		2.47512	24.1172
2.4741	23.145		2.4741	23.678		2.47414	24.0866
2.47308	23.115		2.4731	23.6473		2.47312	24.0566
2.47209	23.0857		2.47211	23.618		2.47212	24.0265
2.4711	23.0555		2.4711	23.5882		2.47114	23.9978
2.47011	23.0271		2.47009	23.557		2.47012	23.9675
2.46911	22.9978		2.46909	23.5276		2.46911	23.9396
2.46811	22.9686		2.4681	23.5008		2.46812	23.91
2.46712	22.9393		2.46711	23.4716		2.46713	23.8799
2.46611	22.9088		2.4661	23.4429		2.46612	23.8497
2.46509	22.8816		2.46509	23.4129		2.46512	23.8197
2.4641	22.8542		2.4641	23.3829		2.46414	23.7901
2.4631	22.8241		2.46307	23.3534		2.46313	23.7609
2.46212	22.7946		2.46209	23.3221		2.46213	23.7315
2.46111	22.7662		2.4611	23.2923		2.46113	23.7011
2.46011	22.7375		2.4601	23.2643		2.46013	23.6721
2.4591	22.7076		2.45911	23.2344		2.45913	23.6432
2.45812	22.6779		2.4581	23.205		2.4581	23.6137
2.4571	22.6483		2.45711	23.1762		2.45712	23.5836
2.45611	22.6196		2.45608	23.1467		2.4561	23.5537
2.45509	22.5904		2.45509	23.1181		2.45511	23.5238
2.4541	22.5607		2.45409	23.0882		2.45412	23.4947
2.45311	22.5315		2.4531	23.0589		2.45313	23.4661
2.45211	22.502		2.4521	23.0284		2.45214	23.4363
2.45111	22.4723		2.45111	22.999		2.45113	23.4074
2.4501	22.4429		2.4501	22.97		2.4501	23.3768
2.4491	22.4131		2.44909	22.9399		2.44913	23.3473
2.4481	22.3836		2.4481	22.91		2.44812	23.3175
2.44711	22.353		2.44709	22.8803		2.44711	23.2877
2.4461	22.3238		2.4461	22.8515		2.44614	23.2585
2.44511	22.2947		2.44511	22.8217		2.44513	23.2283
2.4441	22.2652		2.4441	22.7922		2.44413	23.1983
2.44312	22.2364		2.44313	22.763		2.44314	23.1686
2.44212	22.2065		2.4421	22.7328		2.44212	23.1393
2.4411	22.1775		2.44111	22.7038		2.44112	23.1095
2.4401	22.1485		2.4401	22.6743		2.44011	23.0797
2.43908	22.1205		2.43911	22.6464		2.43912	23.0498
2.43809	22.0906		2.43809	22.6195		2.43812	23.021
2.43711	22.0632		2.4371	22.5899		2.43712	22.9916
2.4361	22.0365		2.43608	22.5594		2.43611	22.9636
2.43509	22.0071		2.43511	22.5316		2.43511	22.9346
2.4341	21.979		2.4341	22.5027		2.43413	22.906
2.43312	21.9493		2.43309	22.4733		2.43312	22.8763
2.43211	21.9192		2.43209	22.4431		2.43213	22.8461
2.4311	21.8913		2.43109	22.4146		2.43112	22.8172
2.43012	21.8614		2.43009	22.3859		2.43011	22.7862
2.42909	21.8328		2.4291	22.3556		2.42911	22.7584
2.42811	21.8046		2.42812	22.3263		2.42815	22.729
2.4271	21.7752		2.42712	22.2972		2.42714	22.699
2.42611	21.7474		2.42611	22.268		2.42612	22.6682
2.4251	21.7174		2.42511	22.2384		2.42512	22.6406
2.42409	21.6886		2.42413	22.2084		2.42414	22.6105
2.42312	21.6594		2.42311	22.1793		2.42313	22.5804
2.42212	21.6297		2.42213	22.1502		2.42211	22.5508
2.4211	21.6002		2.42111	22.1219		2.42117	22.5218
2.4201	21.5715		2.42011	22.0913		2.42015	22.4931
2.41911	21.5423		2.4191	22.0626		2.41912	22.4635
2.41811	21.5137		2.4181	22.0343		2.41813	22.434
2.41711	21.4844		2.4171	22.0053		2.41714	22.4039
2.41612	21.4552		2.41612	21.9756		2.41613	22.375
2.4151	21.4272		2.41512	21.9459		2.41512	22.3442
2.41411	21.3987		2.4141	21.917		2.41412	22.3154
2.4131	21.369		2.41311	21.8873		2.41312	22.2864
2.41208	21.3401		2.4121	21.8594		2.41212	22.2577
2.41109	21.3157		2.41109	21.833		2.41111	22.2271
2.4101	21.2874		2.4101	21.805		2.41012	22.1981
2.40909	21.2587		2.4091	21.7763		2.40911	22.1683
2.40811	21.2297		2.40809	21.7468		2.40811	22.1382
2.40711	21.2013		2.40712	21.7179		2.40711	22.1089
2.4061	21.1726		2.40612	21.6884		2.40611	22.0823
2.4051	21.144		2.4051	21.6589		2.40511	22.0534
2.40411	21.1151		2.40409	21.6297		2.40412	22.0248
2.40311	21.0864		2.40311	21.5993		2.40313	21.9953
2.40212	21.0593		2.4021	21.5714		2.40212	21.9669
2.4011	21.0301		2.40111	21.5426		2.40111	21.9376
2.4001	21.0021		2.4001	21.5142		2.40012	21.9085
2.3991	20.9726		2.3991	21.484		2.39913	21.8792
2.39811	20.9435		2.39811	21.4548		2.39813	21.8495
2.39712	20.9146		2.39709	21.4267		2.39711	21.82
2.39611	20.8856		2.3961	21.3966		2.39613	21.791
2.39511	20.8576		2.39511	21.3682		2.39512	21.7618
2.39414	20.8283		2.39409	21.3391		2.39413	21.7323
2.39312	20.7988		2.3931	21.3102		2.39314	21.7029
2.39212	20.7698		2.39211	21.2815		2.39213	21.6734
2.39112	20.7413		2.39108	21.2527		2.39114	21.6441
2.39013	20.7123		2.3901	21.2243		2.39012	21.6142
2.38912	20.6835		2.38911	21.1947		2.38914	21.5851
2.38809	20.6544		2.38811	21.1668		2.38813	21.5561
2.3871	20.6251		2.38709	21.1372		2.38713	21.5272
2.38612	20.5971		2.38611	21.1078		2.38612	21.4983
2.38509	20.5701		2.3851	21.0789		2.38511	21.4695
2.38411	20.542		2.3841	21.0504		2.38413	21.4405
2.38312	20.5171		2.38311	21.0219		2.38314	21.4116
2.38214	20.4888		2.38212	20.9956		2.38213	21.3825
2.38111	20.46		2.38111	20.9667		2.38114	21.3535
2.38012	20.431		2.38011	20.9381		2.38014	21.3238
2.37912	20.4025		2.37911	20.9091		2.37913	21.2947
2.37811	20.3742		2.37809	20.8796		2.37812	21.2662
2.37711	20.3449		2.3771	20.8506		2.37712	21.237
2.3761	20.3166		2.37609	20.8228		2.37613	21.207
2.3751	20.2872		2.3751	20.7943		2.37511	21.1781
2.37411	20.2575		2.37411	20.7646		2.37414	21.1488
2.3731	20.2297		2.3731	20.7352		2.37312	21.1201
2.3721	20.2006		2.37211	20.7072		2.37214	21.0917
2.37111	20.1727		2.37109	20.6786		2.37112	21.0649
2.3701	20.1438		2.3701	20.6496		2.37012	21.0352
2.36912	20.1144		2.36909	20.6212		2.36914	21.0062
2.36811	20.0872		2.3681	20.5921		2.36812	20.9769
2.36711	20.0582		2.3671	20.5635		2.36712	20.9488
2.36611	20.0293		2.36609	20.5344		2.36613	20.9183
2.36512	20.0011		2.36511	20.5061		2.36513	20.8895
2.3641	19.9732		2.3641	20.477		2.36411	20.8595
2.36311	19.9456		2.36309	20.4479		2.36311	20.8313
2.36209	19.9171		2.36209	20.4192		2.36211	20.8017
2.36112	19.8875		2.3611	20.3899		2.3611	20.7731
2.36011	19.8604		2.3601	20.361		2.3601	20.7439
2.35912	19.8335		2.35912	20.3324		2.35914	20.7146
2.35811	19.8084		2.3581	20.3038		2.35812	20.6856
2.35711	19.7813		2.3571	20.2756		2.35713	20.6574
2.35612	19.752		2.3561	20.2464		2.35613	20.6276
2.35512	19.7238		2.35509	20.2189		2.35514	20.5981
2.35412	19.695		2.35411	20.189		2.35412	20.5693
2.35311	19.6671		2.35311	20.1626		2.35313	20.5409
2.35211	19.6379		2.3521	20.1362		2.35213	20.5121
2.35113	19.6092		2.35111	20.1065		2.35112	20.4832
2.35012	19.581		2.35011	20.0794		2.35014	20.4539
2.34911	19.5535		2.3491	20.0496		2.34913	20.425
2.34812	19.5261		2.3481	20.0209		2.34813	20.3944
2.34712	19.4968		2.3471	19.9913		2.3471	20.3656
2.34612	19.4693		2.34608	19.9635		2.34609	20.337
2.34512	19.4408		2.34511	19.9344		2.34513	20.3081
2.34412	19.411		2.34411	19.9058		2.34413	20.2824
2.34313	19.3827		2.3431	19.8769		2.34313	20.2525
2.3421	19.3554		2.34211	19.8504		2.34212	20.2241
2.34112	19.3257		2.3411	19.8215		2.34111	20.1953
2.34012	19.2971		2.34011	19.7925		2.34011	20.1666
2.33912	19.2686		2.33909	19.7631		2.33911	20.137
2.33812	19.2408		2.33808	19.7344		2.33808	20.1071
2.33713	19.2122		2.33709	19.7074		2.33709	20.0795
2.3361	19.1839		2.33608	19.6774		2.33611	20.05
2.33511	19.156		2.33508	19.6498		2.3351	20.0219
2.33411	19.1274		2.33411	19.6207		2.3341	19.9939
2.33309	19.0997		2.33308	19.5923		2.33311	19.9639
2.33209	19.0717		2.33206	19.564		2.33211	19.9365
2.3311	19.0456		2.33108	19.536		2.33112	19.9082
2.33012	19.0173		2.3301	19.5072		2.33012	19.8771
2.32912	18.993		2.32911	19.479		2.32913	19.85
2.32811	18.9659		2.32808	19.4501		2.32809	19.8202
2.32712	18.9363		2.32709	19.4217		2.32711	19.7911
2.32613	18.9078		2.3261	19.3927		2.32612	19.7618
2.32512	18.8801		2.32509	19.3649		2.32511	19.7323
2.32413	18.8521		2.32413	19.3361		2.32413	19.7032
2.32312	18.8238		2.3231	19.3074		2.32309	19.6741
2.32211	18.7951		2.32208	19.2798		2.32212	19.6456
2.32111	18.7662		2.32111	19.2535		2.32112	19.6169
2.32009	18.7382		2.3201	19.2261		2.32011	19.588
2.31911	18.7119		2.31911	19.1978		2.31911	19.5601
2.3181	18.6831		2.3181	19.1688		2.31813	19.5305
2.31711	18.6543		2.31709	19.1407		2.31713	19.5018
2.3161	18.6261		2.31609	19.1122		2.31613	19.4723
2.31512	18.5979		2.3151	19.084		2.31514	19.4439
2.31411	18.5705		2.31409	19.0565		2.31413	19.4159
2.3131	18.5433		2.31311	19.0275		2.31312	19.3868
2.3121	18.5144		2.31209	18.9984		2.31211	19.3583
2.31112	18.4876		2.31109	18.9706		2.31113	19.3294
2.31011	18.4585		2.3101	18.9412		2.31013	19.3015
2.3091	18.4302		2.3091	18.913		2.30912	19.2732
2.3081	18.4022		2.30812	18.8841		2.30813	19.2452
2.30711	18.3736		2.30709	18.8554		2.30713	19.2159
2.3061	18.3462		2.30611	18.8265		2.30613	19.1877
2.30512	18.3174		2.30511	18.7985		2.30514	19.1591
2.30409	18.2903		2.30411	18.7692		2.30415	19.1308
2.30312	18.2612		2.30311	18.7414		2.30315	19.1024
2.30209	18.2336		2.3021	18.7138		2.30215	19.0737
2.30111	18.2102		2.3011	18.6865		2.30114	19.0456
2.3001	18.1833		2.3001	18.6567		2.30015	19.0158
2.29909	18.1549		2.29909	18.6286		2.29914	18.9872
2.29811	18.1267		2.29809	18.5999		2.29813	18.9587
2.29711	18.0994		2.2971	18.5721		2.29712	18.929
2.29609	18.0709		2.29611	18.5439		2.29614	18.9003
2.29511	18.0431		2.2951	18.5147		2.29516	18.8727
2.29408	18.0158		2.29411	18.4892		2.29416	18.8432
2.29308	17.9873		2.29309	18.462		2.29314	18.8145
2.29206	17.959		2.29209	18.4338		2.29212	18.7844
2.29112	17.9313		2.29111	18.4055		2.29114	18.7556
2.2901	17.904		2.29011	18.3779		2.29014	18.7279
2.2891	17.8753		2.28911	18.35		2.28914	18.6983
2.28809	17.8479		2.28808	18.3207		2.28813	18.671
2.2871	17.8191		2.2871	18.2932		2.28712	18.6416
2.28609	17.7915		2.2861	18.2648		2.28614	18.614
2.28511	17.7644		2.28511	18.2362		2.28515	18.5843
2.28409	17.7354		2.28409	18.2082		2.28416	18.5564
2.2831	17.7076		2.28309	18.1801		2.28314	18.5269
2.2821	17.6809		2.28209	18.1515		2.28213	18.4986
2.28111	17.653		2.28113	18.1226		2.28114	18.4701
2.28013	17.6264		2.28009	18.096		2.28013	18.4413
2.27911	17.5983		2.27908	18.0672		2.27914	18.4121
2.2781	17.5704		2.2781	18.0389		2.27816	18.3842
2.2771	17.542		2.27708	18.0103		2.27712	18.3553
2.2761	17.5142		2.27611	17.9807		2.27615	18.3268
2.27511	17.4872		2.27511	17.9536		2.27515	18.3005
2.2741	17.4584		2.27411	17.9257		2.27413	18.2712
2.27309	17.4315		2.2731	17.8971		2.27315	18.2431
2.27211	17.4032		2.27211	17.869		2.27214	18.2142
2.27111	17.3757		2.27112	17.8413		2.27115	18.1854
2.27012	17.3494		2.27012	17.8127		2.27013	18.1568
2.26911	17.3223		2.26911	17.7857		2.26914	18.1279
2.26811	17.2955		2.26811	17.7562		2.26817	18.1002
2.26712	17.2682		2.26711	17.7284		2.26716	18.0711
2.26611	17.2404		2.26613	17.6993		2.26617	18.0426
2.26512	17.213		2.26511	17.6712		2.26514	18.0141
2.26413	17.1852		2.2641	17.6427		2.26413	17.9854
2.26311	17.1572		2.26311	17.6158		2.26313	17.9576
2.26212	17.1294		2.2621	17.5877		2.26214	17.9293
2.26111	17.1026		2.26109	17.5589		2.26113	17.9007
2.26011	17.0748		2.26009	17.5321		2.26012	17.8724
2.25909	17.0471		2.2591	17.5049		2.25914	17.8437
2.25811	17.0193		2.2581	17.4779		2.25813	17.8133
2.2571	16.9915		2.25711	17.4505		2.25711	17.7845
2.25612	16.964		2.25609	17.422		2.25613	17.7565
2.25512	16.9362		2.25509	17.394		2.25513	17.7277
2.2541	16.9089		2.2541	17.3663		2.25413	17.6994
2.25313	16.8805		2.25311	17.3377		2.25312	17.6712
2.25213	16.8529		2.25212	17.309		2.25213	17.6424
2.25113	16.825		2.2511	17.2789		2.25115	17.6146
2.25012	16.7976		2.2501	17.2516		2.25013	17.5864
2.24912	16.7696		2.2491	17.224		2.24912	17.5578
2.24811	16.7416		2.24811	17.1963		2.24814	17.5295
2.24711	16.715		2.24711	17.169		2.24713	17.4995
2.24611	16.6874		2.24611	17.1415		2.24615	17.4715
2.24513	16.6603		2.24509	17.1136		2.24513	17.4435
2.2441	16.634		2.2441	17.0856		2.24413	17.4146
2.24309	16.6086		2.24308	17.0569		2.24313	17.3862
2.24211	16.582		2.2421	17.0294		2.24213	17.358
2.24109	16.5543		2.24109	17.0018		2.24114	17.3314
2.2401	16.5269		2.24009	16.9723		2.24014	17.3031
2.23911	16.5002		2.23911	16.9449		2.23914	17.2749
2.23812	16.4717		2.2381	16.9178		2.23814	17.2454
2.23711	16.4442		2.23709	16.8891		2.23714	17.2175
2.23609	16.417		2.23609	16.8602		2.23614	17.1891
2.23511	16.3889		2.23507	16.8318		2.23512	17.1597
2.23411	16.3609		2.23407	16.8038		2.23413	17.1317
2.23314	16.3335		2.23308	16.7756		2.23314	17.1046
2.2321	16.3052		2.2321	16.7468		2.23212	17.0759
2.23111	16.2777		2.23108	16.7201		2.23113	17.0467
2.23011	16.2498		2.23009	16.6924		2.23014	17.0181
2.2291	16.2227		2.22908	16.6668		2.22913	16.9901
2.22811	16.1953		2.22808	16.6401		2.22812	16.9615
2.2271	16.1669		2.2271	16.6123		2.22713	16.9335
2.22613	16.1394		2.22609	16.5837		2.22613	16.9053
2.22512	16.1131		2.22511	16.5568		2.22513	16.8762
2.2241	16.0853		2.22409	16.529		2.22413	16.8476
2.22312	16.0575		2.22309	16.5012		2.22313	16.8197
2.2221	16.0303		2.22207	16.4729		2.22213	16.7909
2.22111	16.0033		2.22108	16.4443		2.22112	16.7632
2.2201	15.9765		2.22007	16.4163		2.22012	16.7342
2.2191	15.9495		2.21908	16.3888		2.21911	16.7057
2.21808	15.9209		2.21809	16.361		2.21815	16.6764
2.21711	15.895		2.21708	16.3325		2.21715	16.6496
2.2161	15.8675		2.21609	16.3047		2.21614	16.6208
2.21512	15.8388		2.21509	16.2767		2.21513	16.5926
2.21408	15.8118		2.21408	16.2485		2.21413	16.5646
2.21313	15.7852		2.21308	16.22		2.21314	16.5355
2.21211	15.7579		2.21209	16.1931		2.21213	16.507
2.2111	15.7299		2.21108	16.1642		2.21111	16.479
2.21011	15.7034		2.21008	16.1364		2.21012	16.4495
2.20911	15.6781		2.20907	16.1088		2.20914	16.4229
2.20811	15.6516		2.20809	16.0817		2.20813	16.3954
2.20711	15.6241		2.20708	16.0548		2.20714	16.3674
2.20611	15.5962		2.20608	16.0262		2.20612	16.3399
2.20511	15.569		2.2051	15.9971		2.20512	16.3102
2.20409	15.5414		2.20409	15.969		2.20413	16.2825
2.20311	15.5137		2.20308	15.9423		2.20313	16.2541
2.20212	15.4869		2.2021	15.9151		2.20212	16.2251
2.20111	15.4595		2.20107	15.8867		2.20112	16.1977
2.2001	15.4331		2.20009	15.8581		2.20012	16.1699
2.19911	15.4061		2.1991	15.8305		2.19912	16.1408
2.19813	15.3776		2.19809	15.8042		2.19814	16.113
2.19713	15.3503		2.19711	15.7761		2.19715	16.0838
2.19611	15.3232		2.19612	15.7477		2.19613	16.056
2.19512	15.2967		2.19509	15.7192		2.19512	16.0274
2.19411	15.2684		2.19409	15.6925		2.19414	15.9994
2.19314	15.2417		2.19308	15.6649		2.19315	15.9707
2.19212	15.2139		2.19209	15.6393		2.19215	15.9432
2.19113	15.1868		2.19109	15.6106		2.19113	15.9163
2.1901	15.1603		2.19011	15.5848		2.19014	15.8873
2.18913	15.1337		2.1891	15.5565		2.18914	15.858
2.18812	15.106		2.18809	15.5283		2.18815	15.8295
2.18712	15.0786		2.1871	15.5008		2.18715	15.8027
2.18614	15.0505		2.1861	15.4734		2.18614	15.7741
2.18513	15.0229		2.18509	15.4449		2.18513	15.7452
2.18412	14.9965		2.1841	15.4178		2.18414	15.7169
2.18311	14.969		2.18308	15.3895		2.18314	15.6883
2.18211	14.9419		2.18209	15.362		2.18212	15.6601
2.18112	14.9143		2.18107	15.334		2.18113	15.6326
2.18012	14.8876		2.1801	15.3068		2.18011	15.6034
2.17912	14.861		2.17908	15.2786		2.17914	15.5761
2.17811	14.8342		2.1781	15.2505		2.17815	15.5472
2.1771	14.8092		2.17709	15.2233		2.17713	15.5183
2.17611	14.7829		2.17608	15.1953		2.17612	15.4905
2.17512	14.7558		2.17511	15.1682		2.17512	15.4624
2.17412	14.7291		2.1741	15.1414		2.17413	15.4339
2.17312	14.702		2.17311	15.1121		2.17314	15.4065
2.17214	14.6755		2.1721	15.0846		2.17215	15.3791
2.17111	14.6476		2.17111	15.0561		2.17115	15.3512
2.17012	14.6203		2.17008	15.0296		2.17015	15.3252
2.16913	14.5933		2.16911	15.001		2.16916	15.2964
2.16812	14.5653		2.16811	14.9733		2.16815	15.2683
2.16713	14.5385		2.16708	14.9468		2.16715	15.2394
2.16611	14.5118		2.16612	14.9192		2.16614	15.2117
2.16512	14.4849		2.1651	14.8913		2.16512	15.1832
2.16413	14.4572		2.16411	14.8642		2.16414	15.156
2.16314	14.4302		2.1631	14.8368		2.16314	15.1276
2.16211	14.4047		2.16211	14.8083		2.16215	15.0993
2.16112	14.3769		2.16112	14.782		2.16114	15.0697
2.16013	14.349		2.16009	14.7531		2.16015	15.0408
2.15913	14.3222		2.15912	14.7254		2.15912	15.0133
2.15812	14.2945		2.1581	14.6999		2.15815	14.9847
2.15713	14.2692		2.15711	14.6734		2.15712	14.9571
2.15614	14.24		2.15609	14.6457		2.15615	14.9302
2.15514	14.2127		2.1551	14.6177		2.15512	14.9021
2.15414	14.1849		2.15412	14.5903		2.15417	14.8735
2.15313	14.1585		2.1531	14.5624		2.15313	14.8451
2.15212	14.1313		2.15211	14.5351		2.15215	14.8176
2.15115	14.1036		2.15111	14.5072		2.15114	14.7906
2.15013	14.0772		2.15011	14.4795		2.15013	14.7614
2.14913	14.0502		2.14911	14.4515		2.14916	14.7324
2.14812	14.0224		2.14812	14.4241		2.14814	14.7041
2.14713	13.9967		2.14711	14.3971		2.14713	14.6765
2.14613	13.9685		2.14608	14.368		2.14614	14.6482
2.14515	13.9432		2.14513	14.3405		2.14514	14.6205
2.1441	13.9177		2.14408	14.312		2.14414	14.5924
2.14311	13.8931		2.1431	14.2853		2.14314	14.5639
2.14213	13.8661		2.14211	14.2579		2.14215	14.5349
2.1411	13.8392		2.14109	14.231		2.14113	14.508
2.14013	13.8117		2.14008	14.2024		2.14013	14.4794
2.13914	13.7836		2.1391	14.1754		2.13913	14.4515
2.13812	13.7563		2.1381	14.1476		2.13814	14.4228
2.13712	13.729		2.13708	14.1196		2.13714	14.3946
2.13612	13.7031		2.13608	14.0915		2.13612	14.3663
2.13513	13.676		2.1351	14.0643		2.13515	14.3388
2.13411	13.6476		2.13411	14.037		2.13415	14.3141
2.13309	13.6231		2.13307	14.0091		2.13313	14.2852
2.1321	13.5962		2.1321	13.9804		2.13213	14.2583
2.13111	13.5682		2.1311	13.9545		2.13111	14.2302
2.13012	13.5414		2.1301	13.9268		2.13013	14.2015
2.12911	13.5145		2.12908	13.8996		2.12914	14.1736
2.12811	13.4874		2.12811	13.8722		2.12814	14.1453
2.12712	13.4602		2.1271	13.8446		2.12712	14.1168
2.12611	13.4332		2.12608	13.8168		2.1261	14.0895
2.12512	13.4065		2.1251	13.7901		2.12513	14.0609
2.12411	13.3796		2.12409	13.7628		2.12414	14.0328
2.12311	13.3528		2.1231	13.7343		2.12314	14.0057
2.12212	13.3252		2.12209	13.7077		2.12215	13.9774
2.12113	13.2975		2.12109	13.6796		2.12113	13.9507
2.12012	13.271		2.1201	13.6524		2.12014	13.9216
2.11911	13.2443		2.11911	13.6255		2.11915	13.8937
2.11813	13.2174		2.11812	13.5997		2.11813	13.8663
2.11712	13.1911		2.11711	13.5728		2.11714	13.8385
2.11613	13.1631		2.11608	13.5453		2.11615	13.8102
2.11514	13.1368		2.11511	13.5175		2.11514	13.7829
2.11413	13.1108		2.11411	13.4903		2.11416	13.7552
2.11313	13.0841		2.11313	13.4624		2.11315	13.7271
2.11212	13.0586		2.11212	13.4359		2.11215	13.6997
2.11113	13.0302		2.11111	13.4078		2.11117	13.6696
2.11014	13.0074		2.11013	13.38		2.11014	13.6426
2.10911	12.9809		2.10913	13.3531		2.10916	13.6141
2.10813	12.9529		2.10809	13.3252		2.10816	13.5867
2.10712	12.9271		2.10712	13.2977		2.10714	13.558
2.10613	12.9007		2.1061	13.2707		2.10614	13.5296
2.10512	12.8732		2.10511	13.2425		2.10514	13.5025
2.10413	12.8462		2.10412	13.2158		2.10415	13.4746
2.10311	12.8185		2.10312	13.1884		2.10312	13.4465
2.10211	12.7919		2.1021	13.1604		2.10213	13.4177
2.1011	12.7659		2.10112	13.1332		2.10113	13.3898
[truncated: 794 more rows]

[truncated: 29 more sheets: Fig. 6b, Fig. 6c, Fig. 6d, Fig. 6e, Fig. 6f, Fig. 6g, Fig. 6h, Fig. 6i, Supplementary Fig. 3a, Supplementary Fig. 3b, Supplementary Fig. 3c, Supplementary Fig. 3d, Supplementary Fig. 3e, Supplementary Fig. 3f, Supplementary Fig. 4, Supplementary Fig. 5a, Supplementary Fig. 5b, Supplementary Fig. 5c, Supplementary Fig. 5d, Supplementary Fig. 5e …]
